# Supplementary material for: Transcriptional Profiles Uncover Aspergillus flavus-Induced Resistance in Maize Kernels
Source: Toxins (Basel). 2011 Jun 29;3(7):766–86. doi: 10.3390/toxins3070766 (PMC3202853; doi:10.3390/toxins3070766)
Supplement: Table S1 — Defense related genes expressed in controls [file toxins-03-00766-s001.xls]

## Sheet: Eyl25 Control 
ID	EYL25 C (1)	EYL25 C (2)	EYL25 C(3)	EYL25 C(4)	Average of Intensity	Putative_Annotation
Abotic stress-related genes
MZ00026493	699	1010	1158	884	937.75	17.0 kDa class II heat shock protein (HSP 18). {Zea mays;} ^|^PIR|A48425|A48425 heat shock protein HSP18 - maize {Zea mays;} ^|^GB|AAB26481.1|300079|S59777 HSP18 {Zea mays;}
MZ00044655	129	319	1239	1182	717.25	17.5 kDa class II heat shock protein. {Zea mays;} ^|^PIR|S14998|S14998 heat shock protein 18 (clone c9) - maize {Zea mays;} ^|^GB|CAA38013.1|22339|ZMHSP18K2 18kDa heat shock protein {Zea mays;}
MZ00028315	1011	540	2199	1289	1259.75	17.8 kDa class II heat shock protein. {Zea mays;} ^|^PIR|S14997|S14997 heat shock protein 18 (clone c3) - maize {Zea mays;} ^|^GB|CAA38012.1|22337|ZMHSP18K1 18kDa heat shock protein {Zea mays;}
MZ00036743	2117	16708	12061	10747	10408.3	adhesive/proline-rich protein homolog-like protein {Oryza sativa (japonica cultivar-group);}
MZ00041634	3415	432	11494	3404	4686.25	adhesive/proline-rich protein homolog-like protein {Oryza sativa (japonica cultivar-group);}
MZ00042242	1038	770	3468	779	1513.75	adhesive/proline-rich protein homolog-like protein {Oryza sativa (japonica cultivar-group);}
MZ00017511	1057	553	637	353	650	adhesive/proline-rich protein homolog-like protein {Oryza sativa (japonica cultivar-group);}
MZ00035215	619	981	1544	976	1030	alcohol dehydrogenase 1 {Zea mays;}
MZ00013561	2908	3931	11787	10600	7306.5	alcohol dehydrogenase 1 {Zea mays;} ^|^GB|AAC34295.1|3420021|AF050457 alcohol dehydrogenase 1 {Zea mays;} ^|^GB|CAA27682.1|22122|ZMADH1FA alcohol dehydrogenase 1 {Zea mays;}
MZ00024579	680	635	2627	940	1220.5	Alcohol dehydrogenase class III (EC 1.1.1.1) (Glutathione-dependentformaldehyde dehydrogenase) (EC 1.2.1.1) (FDH) (FALDH) (GSH-FDH). {Zea mays;} ^|^PIR|T03289|T03289 formaldehyde dehydrogenase (glutathione) (EC 1.2.1.1) - maize {Zea mays;} ^|^GB|CAA71913.1|1841502|ZMFDH glutothione-dependent formaldehyde dehydrogenase {Zea mays;}
MZ00038565	858	1399	5763	1787	2451.75	alcohol dehydrogenase I {Oryza australiensis;}
MZ00028098	3078	4107	5058	4007	4062.5	allyl alcohol dehydrogenase {Nicotiana tabacum;}
MZ00014364	1894	783	7002	1545	2806	cold acclimation protein COR413-PM1 {Zea mays;}
MZ00042184	765	398	4623	286	1518	cold acclimation protein COR413-TM1 {Oryza sativa (japonica cultivar-group);}
MZ00024544	8435	21383	30933	17043	19448.5	cold shock protein-1 {Triticum aestivum;}
MZ00020079	3792	2498	11533	3211	5258.5	cold-regulated protein {Hordeum vulgare subsp. vulgare;}
MZ00040421	1362	637	2384	858	1310.25	cold-regulated protein {Hordeum vulgare subsp. vulgare;}
MZ00042886	1270	2498	3877	2554	2549.75	cytoplasmic aldolase. {Zea mays;}
MZ00035668	705	1473	2584	2195	1739.25	cytoplasmic aldolase. {Zea mays;}
MZ00025109	3288	5738	2055	275	2839	Dehydrin DHN1 (M3) (RAB-17 protein). {Zea mays;} ^|^PIR|S08633|S08633 RAB-17 protein - maize {Zea mays;} ^|^GB|CAA34123.1|295856|ZMRAB17G RAB-17 {Zea mays;}
MZ00043424	986	960	2838	1392	1544	dehydrin-like protein {Zea mays;}
MZ00035209	6370	2853	11829	2952	6001	dnaK-type molecular chaperone hsp70 - rice (fragment) {Oryza sativa;}
MZ00041581	2070	1924	3244	1650	2222	dnaK-type molecular chaperone hsp70 - rice (fragment) {Oryza sativa;}
MZ00013857	309	597	1452	1655	1003.25	dnaK-type molecular chaperone hsp70 - rice (fragment) {Oryza sativa;}
MZ00036574	2123	13846	1486	3236	5172.75	dnaK-type molecular chaperone hsp70.4 - maize (fragment) {Zea mays;} ^|^GB|CAA55183.1|498773|ZMHSP704 heat shock protein 70 kDa {Zea mays;}
MZ00039626	1066	5046	5181	4128	3855.25	early drought induced protein {Oryza sativa (indica cultivar-group);} ^|^GB|AAT37942.1|47717901|AY607690 low temperature-induced low molecular weight integral membrane protein LTI6b {Oryza sativa (japonica c-TRUNCATED-
MZ00023676	458	242	817	2445	990.5	early drought induced protein {Oryza sativa (indica cultivar-group);} ^|^GB|AAT37942.1|47717901|AY607690 low temperature-induced low molecular weight integral membrane protein LTI6b {Oryza sativa (japonica c-TRUNCATED-
MZ00026333	2878	4676	176	1295	2256.25	Emb5 gene. {Zea mays;}
MZ00040549	438	915	3937	1636	1731.5	glycine-rich protein - maize (fragment) {Zea mays;} ^|^GB|AAB47173.1|1839581|S82311 This sequence comes from Fig. 1A {Zea mays;}
MZ00035167	21254	25541	40693	20674	27040.5	glycine-rich protein - maize {Zea mays;} ^|^GB|CAA43431.1|22293|ZMGLYR glycine-rich protein {Zea mays;}
MZ00007405	3679	11179	4	2867	4432.25	glycine-rich protein - maize {Zea mays;} ^|^GB|CAA43431.1|22293|ZMGLYR glycine-rich protein {Zea mays;}
MZ00040470	209	1413	2638	5693	2488.25	glycine-rich protein - maize {Zea mays;} ^|^GB|CAA43431.1|22293|ZMGLYR glycine-rich protein {Zea mays;}
MZ00000549	1005	390	1435	527	839.25	glycine-rich protein - maize {Zea mays;} ^|^GB|CAA43431.1|22293|ZMGLYR glycine-rich protein {Zea mays;}
MZ00036683	1731	3674	6462	1291	3289.5	glycine-rich protein {Lilium hybrid cv. 'Star Gazer';}
MZ00018808	2681	6800	9673	5904	6264.5	glycine-rich protein grp3 - maize {Zea mays;} ^|^GB|CAA69104.1|1532071|ZMGRP3 glycine-rich protein {Zea mays;}
MZ00043365	1834	4434	5439	2352	3514.75	glycine-rich protein Tfm5 - tomato {Lycopersicon esculentum;} ^|^GB|CAA64559.1|1166450|LETFM5GEN Tfm5 {Lycopersicon esculentum;}
MZ00043414	2416	2733	3890	575	2403.5	glycine-rich protein Tfm5 - tomato {Lycopersicon esculentum;} ^|^GB|CAA64559.1|1166450|LETFM5GEN Tfm5 {Lycopersicon esculentum;}
MZ00014627	952	627	1604	1125	1077	Heat shock 70 kDa protein, mitochondrial precursor. {Phaseolus vulgaris;} ^|^PIR|S25005|S25005 dnaK-type molecular chaperone precursor, mitochondrial - kidney bean {Phaseolus vulgaris;} ^|^GB|-TRUNCATED-
MZ00017506	661	818	2350	539	1092	heat shock factor RHSF13-like {Oryza sativa (japonica cultivar-group);}
MZ00025151	581	997	1376	3321	1568.75	heat shock factor RHSF3 {Oryza sativa (japonica cultivar-group);} ^|^GB|AAO66547.1|29126355|AC120506 putative heat shock transcription factor {Oryza sativa (japonica cultivar-group);}
MZ00028683	398	397	718	550	515.75	heat shock factor RHSF3 {Oryza sativa (japonica cultivar-group);} ^|^GB|AAO66547.1|29126355|AC120506 putative heat shock transcription factor {Oryza sativa (japonica cultivar-group);}
MZ00024068	510	273	1333	2260	1094	heat shock factor-binding protein 1 {Zea mays;} ^|^GB|AAM15928.1|20257532|AF494284 heat shock factor-binding protein 1 {Zea mays;}
MZ00042235	515	1142	3200	1159	1504	heat shock protein 16.8. {Triticum aestivum;}
MZ00017448	418	388	1309	268	595.75	heat shock protein 17.2 - maize {Zea mays;} ^|^GB|CAA46641.1|22335|ZMHSP172 heat shock protein 17.2 {Zea mays;}
MZ00036911	206	561	927	655	587.25	heat shock protein 26. {Zea mays;}
MZ00019093	2674	2956	7783	3820	4308.25	heat shock protein 70 {Triticum aestivum;}
MZ00042956	2020	4470	7129	5733	4838	Heat shock protein 82. {Oryza sativa;} ^|^PIR|S25541|S25541 heat shock protein 82 - rice (strain Taichung Native One) {Oryza sativa;} ^|^GB|BAD08897.1|42407751|AP003892 heat shock protein 82 {Oryza sativa (j-TRUNCATED-
MZ00042955	2210	1033	1769	1413	1606.25	Heat shock protein 82. {Oryza sativa;} ^|^PIR|S25541|S25541 heat shock protein 82 - rice (strain Taichung Native One) {Oryza sativa;} ^|^GB|BAD08897.1|42407751|AP003892 heat shock protein 82 {Oryza sativa (j-TRUNCATED-
MZ00042904	243	288	1232	1091	713.5	Heat shock protein 82. {Oryza sativa;} ^|^PIR|S25541|S25541 heat shock protein 82 - rice (strain Taichung Native One) {Oryza sativa;} ^|^GB|BAD08897.1|42407751|AP003892 heat shock protein 82 {Oryza sativa (j-TRUNCATED-
MZ00043051	1938	4521	1130	3796	2846.25	heat shock protein 90 {Oryza sativa (japonica cultivar-group);} ^|^GB|AAL79732.1|18855040|AC091774 heat shock protein 90 {Oryza sativa (japonica cultivar-group);}
MZ00015499	394	490	460	481	456.25	heat shock protein hsp22 precursor, mitochondrial - maize {Zea mays;} ^|^GB|AAC12279.1|3015621|AF035460 low molecular weight heat shock protein precursor {Zea mays;}
MZ00043372	729	2398	2188	3494	2202.25	heat shock protein hsp70. {Pisum sativum;}
MZ00041287	7845	7116	15081	9590	9908	heat shock protein hsp70. {Zea mays;}
MZ00013921	26	389	770	468	413.25	heat shock protein hsp70. {Zea mays;}
MZ00035477	792	337	866	268	565.75	heat shock protein hsp82 {Oryza sativa;}
MZ00015127	996	1272	3451	1241	1740	Hydroxyacylglutathione hydrolase cytoplasmic (EC 3.1.2.6) (GlyoxalaseII) (Glx II). {Arabidopsis thaliana;} ^|^GB|AAK96522.1|15450457|AY052329 AT3g10850/T7M13_7 {Arabidopsis thaliana;} ^|^GB|CAA69644.1|192492-TRUNCATED-
MZ00041791	469	244	1441	441	648.75	Hydroxyacylglutathione hydrolase cytoplasmic (EC 3.1.2.6) (GlyoxalaseII) (Glx II). {Arabidopsis thaliana;} ^|^GB|AAK96522.1|15450457|AY052329 AT3g10850/T7M13_7 {Arabidopsis thaliana;} ^|^GB|CAA69644.1|192492-TRUNCATED-
MZ00031179	583	845	1042	695	791.25	hydroxyproline-rich glycoprotein DZ-HRGP {Volvox carteri f. nagariensis;}
MZ00036399	241	935	1086	415	669.25	hydroxyproline-rich glycoprotein DZ-HRGP {Volvox carteri f. nagariensis;}
MZ00027898	113	459	1613	283	617	hydroxyproline-rich glycoprotein DZ-HRGP {Volvox carteri f. nagariensis;}
MZ00057240	387	468	702	299	464	hydroxyproline-rich glycoprotein DZ-HRGP {Volvox carteri f. nagariensis;}
MZ00026693	752	585	1835	322	873.5	hydroxyproline-rich glycoprotein-like {Oryza sativa (japonica cultivar-group);} ^|^GB|BAD22889.1|48716274|AP004020 hydroxyproline-rich glycoprotein-like {Oryza sativa (japonica cultivar-group);}
MZ00014034	219	262	1842	643	741.5	hypoxia-responsive family protein-like {Oryza sativa (japonica cultivar-group);}
MZ00043272	400	446	1011	756	653.25	hypoxia-responsive family protein-like {Oryza sativa (japonica cultivar-group);}
MZ00016890	1686	3054	7044	1941	3431.25	hypoxia-responsive protein {Oryza sativa (japonica cultivar-group);}
MZ00014046	3794	1638	27143	4369	9236	Induced stolen tip protein TUB8 (Fragment). {Solanum tuberosum;} ^|^PIR|S28046|S28046 TUB8 protein - potato (fragment) {Solanum tuberosum;} ^|^GB|CAA77741.1|21483|STISTPA induced stolon tip protein {Solanum -TRUNCATED-
MZ00042296	449	667	830	1027	743.25	Induced stolen tip protein TUB8 (Fragment). {Solanum tuberosum;} ^|^PIR|S28046|S28046 TUB8 protein - potato (fragment) {Solanum tuberosum;} ^|^GB|CAA77741.1|21483|STISTPA induced stolon tip protein {Solanum -TRUNCATED-
MZ00028039	4808	7603	14273	4832	7879	Late embryogenesis abundant protein EMB564. {Zea mays;} ^|^PIR|S16249|S16249 embryonic abundant protein - maize {Zea mays;} ^|^GB|CAA39063.1|22271|ZMEACI embrygenic protein {Zea mays;}
MZ00044290	1225	1779	2874	1169	1761.75	Late embryogenesis abundant protein EMB564. {Zea mays;} ^|^PIR|S16249|S16249 embryonic abundant protein - maize {Zea mays;} ^|^GB|CAA39063.1|22271|ZMEACI embrygenic protein {Zea mays;}
MZ00019156	565	1186	1035	1262	1012	late embryonic abundant protein EMB2 - white spruce {Picea glauca;} ^|^GB|AAB01563.1|1350522|PIAEMB2R late embryogenesis abundant protein {Picea glauca;}
MZ00041570	1077	425	77	414	498.25	light induced protein like protein {Oryza sativa (japonica cultivar-group);}
MZ00014071	258	1416	909	1	646	light-inducible protein ATLS1 - Arabidopsis thaliana {Arabidopsis thaliana;} ^|^GB|AAM10137.1|20148493|AY081575 light-inducible protein ATLS1 {Arabidopsis thaliana;} ^|^GB|AAL32937.1|17065566|AY062859 light--TRUNCATED-
MZ00017086	257	566	591	940	588.5	multi resistance protein [imported] - Arabidopsis thaliana {Arabidopsis thaliana;} ^|^GB|CAA72120.1|2980641|ATMRPPROT multi resistance protein {Arabidopsis thaliana;} ^|^GB|AAG14965.1|10197658|AF225908 sulfo-TRUNCATED-
MZ00027316	495	192	794	283	441	multidrug resistance associated protein 1 {Zea mays;} ^|^GB|AAO72315.1|37694078|AY186244 multidrug resistance associated protein 1 {Zea mays;}
MZ00018179	471	1463	2274	1669	1469.25	multidrug resistance-associated protein MRP1 {Triticum aestivum;}
MZ00025980	1141	1122	1367	1227	1214.25	multidrug-resistance associated protein 3 {Zea mays;}
MZ00043904	467	360	875	370	518	multidrug-resistance associated protein 3 {Zea mays;}
MZ00044463	267	574	960	694	623.75	multiple stress-associated zinc-finger protein {Oryza sativa (indica cultivar-group);} ^|^GB|AAF74344.1|8307828|AF140722 multiple stress-responsive zinc-finger protein {Oryza sativa (indica cultivar-group);}
MZ00028258	485	694	426	831	609	osmotin-like protein {Benincasa hispida;}
MZ00017185	436	988	1271	1193	972	proline-rich family protein-like {Oryza sativa (japonica cultivar-group);}
MZ00015780	815	874	982	882	888.25	proline-rich protein-like {Oryza sativa (japonica cultivar-group);}
MZ00015779	425	518	1350	800	773.25	proline-rich protein-like {Oryza sativa (japonica cultivar-group);}
MZ00035260	1346	1993	3154	1451	1986	putative 17.8 kDa class II heat shock protein {Oryza sativa (japonica cultivar-group);}
MZ00057294	12465	3809	23807	16613	14173.5	putative dehydration-responsive protein RD22 precursor {Oryza sativa (japonica cultivar-group);} ^|^GB|BAB89935.1|20161002|AP003309 putative dehydration-responsive protein RD22 precursor {Oryza sativa (japon-TRUNCATED-
MZ00016770	103	1086	362	1437	747	putative drought-induced protein {Oryza sativa (japonica cultivar-group);}
MZ00028058	269	161	800	472	425.5	putative drought-inducible protein 1OS {Oryza sativa (japonica cultivar-group);} ^|^GB|BAB89782.1|20160842|AP003280 contains ESTs C98810(E3122),C98811(E3122) similar to Arabidopsis thaliana chrom-TRUNCATED-
MZ00026954	353	299	533	629	453.5	putative embryogenesis-associated protein {Oryza sativa (japonica cultivar-group);} ^|^GB|AAT47048.1|48843789|AC105769 putative embryogenesis-associated protein {Oryza sativa (japonica cultivar-g-TRUNCATED-
MZ00044318	1147	1894	4343	1629	2253.25	putative glycine rich protein {Oryza sativa (japonica cultivar-group);} ^|^GB|AAT85066.1|50872466|AC092779 hypothetical protein {Oryza sativa (japonica cultivar-group);}
MZ00028384	1373	674	2171	735	1238.25	putative glycine rich protein {Oryza sativa (japonica cultivar-group);} ^|^GB|AAT85066.1|50872466|AC092779 hypothetical protein {Oryza sativa (japonica cultivar-group);}
MZ00044618	92	513	525	768	474.5	putative glycine rich protein {Oryza sativa (japonica cultivar-group);} ^|^GB|AAT85066.1|50872466|AC092779 hypothetical protein {Oryza sativa (japonica cultivar-group);}
MZ00043230	10636	10258	34513	3938	14836.2	putative glycine-rich protein {Oryza sativa (japonica cultivar-group);}
MZ00017173	2815	4374	1700	2132	2755.25	putative glycine-rich protein {Oryza sativa (japonica cultivar-group);}
MZ00043231	472	3185	2672	1032	1840.25	putative glycine-rich protein {Oryza sativa (japonica cultivar-group);}
MZ00043229	791	864	2107	1114	1219	putative glycine-rich protein {Oryza sativa (japonica cultivar-group);}
MZ00016503	501	417	2454	660	1008	putative glycine-rich protein {Oryza sativa (japonica cultivar-group);}
MZ00029348	539	614	1086	783	755.5	putative glycine-rich protein {Oryza sativa (japonica cultivar-group);}
MZ00043232	150	924	274	868	554	putative glycine-rich protein {Oryza sativa (japonica cultivar-group);}
MZ00027420	367	192	870	548	494.25	putative glycine-rich protein {Oryza sativa (japonica cultivar-group);} ^|^GB|AAM93675.1|22165058|AC079888 putative glycine-rich protein {Oryza sativa (japonica cultivar-group);}
MZ00017428	1418	1144	2934	1008	1626	putative glycine-rich protein {Oryza sativa (japonica cultivar-group);} ^|^GB|BAD09035.1|42407895|AP003925 putative glycine-rich protein {Oryza sativa (japonica cultivar-group);}
MZ00016231	10324	30160	47744	30277	29626.2	putative glycine-rich protein {Oryza sativa (japonica cultivar-group);} ^|^GB|BAD17439.1|46806215|AP005643 putative glycine-rich protein {Oryza sativa (japonica cultivar-group);}
MZ00042044	3810	1684	23030	1384	7477	putative glycine-rich protein {Oryza sativa (japonica cultivar-group);} ^|^GB|BAD17439.1|46806215|AP005643 putative glycine-rich protein {Oryza sativa (japonica cultivar-group);}
MZ00043449	5127	12364	18893	937	9330.25	putative Glycine-rich protein 2 {Oryza sativa (japonica cultivar-group);} ^|^GB|BAD07599.1|41052743|AP004078 putative Glycine-rich protein 2 {Oryza sativa (japonica cultivar-group);}
MZ00024419	92	1417	580	1949	1009.5	putative Glycine-rich protein 2 {Oryza sativa (japonica cultivar-group);} ^|^GB|BAD07599.1|41052743|AP004078 putative Glycine-rich protein 2 {Oryza sativa (japonica cultivar-group);}
MZ00024139	2923	5538	6101	5837	5099.75	Putative heat shock 70 KD protein, mitochondrial precursor {Oryza sativa (japonica cultivar-group);}
MZ00048755	373	453	409	685	480	putative heat shock protein 40 {Oryza sativa (japonica cultivar-group);} ^|^GB|BAB17212.1|11034711|AP002855 putative heat shock protein 40 {Oryza sativa (japonica cultivar-group);}
MZ00014625	2136	1591	1	1754	1370.5	putative heat-shock protein {Arabidopsis thaliana;} ^|^GB|AAF13098.1|6466963|ATAC009176 putative heat-shock protein {Arabidopsis thaliana;}
MZ00043786	907	566	1229	613	828.75	putative heat-shock protein {Oryza sativa (japonica cultivar-group);}
MZ00024708	785	628	609	427	612.25	putative heat-shock protein {Oryza sativa (japonica cultivar-group);}
MZ00025517	241	232	747	486	426.5	putative heat-shock protein {Oryza sativa (japonica cultivar-group);}
MZ00036643	9002	15069	16573	14077	13680.2	putative heat-shock protein {Oryza sativa (japonica cultivar-group);} ^|^GB|BAB32902.1|13122421|AP003047 putative heat-shock protein {Oryza sativa (japonica cultivar-group);}
MZ00024121	9546	6963	26498	6388	12348.8	putative heat-shock protein {Oryza sativa (japonica cultivar-group);} ^|^GB|BAB32902.1|13122421|AP003047 putative heat-shock protein {Oryza sativa (japonica cultivar-group);}
MZ00025013	787	1602	799	2465	1413.25	putative heat-shock protein {Oryza sativa (japonica cultivar-group);} ^|^GB|BAB32902.1|13122421|AP003047 putative heat-shock protein {Oryza sativa (japonica cultivar-group);}
MZ00043056	5492	1327	7293	1004	3779	putative heat-shock protein 90 {Euphorbia esula;}
MZ00030551	160	386	548	779	468.25	putative HSP70 {Oryza sativa (japonica cultivar-group);} ^|^GB|BAB67894.1|15623835|AP003231 putative HSP70 {Oryza sativa (japonica cultivar-group);}
MZ00026840	890	886	2339	1211	1331.5	putative Hsp70 binding protein {Oryza sativa (japonica cultivar-group);}
MZ00028141	165	273	737	503	419.5	putative Hsp70 binding protein {Oryza sativa (japonica cultivar-group);}
MZ00026317	192	146	848	1103	572.25	putative HSPC058 {Oryza sativa (japonica cultivar-group);}
MZ00024051	709	637	1316	1051	928.25	putative hydroxyproline-rich glycoprotein {Oryza sativa (japonica cultivar-group);}
MZ00026034	758	306	509	601	543.5	putative hydroxyproline-rich glycoprotein DZ-HRGP {Oryza sativa (japonica cultivar-group);} ^|^GB|BAD30150.1|50509090|AP003743 putative hydroxyproline-rich glycoprotein DZ-HRGP {Oryza sativa (japonica cultiv-TRUNCATED-
MZ00041368	1689	4062	1728	1530	2252.25	putative iron-stress related protein {Oryza sativa (japonica cultivar-group);} ^|^GB|BAD19601.1|47496841|AP004881 putative iron-stress related protein {Oryza sativa (japonica cultivar-group);}
MZ00041369	235	451	852	703	560.25	putative late embryogenesis abundant protein {Oryza sativa (japonica cultivar-group);}
MZ00003853	475	630	1129	1	558.75	putative late embryonic abundant protein EMB8 {Oryza sativa (japonica cultivar-group);}
MZ00023611	333	452	1442	202	607.25	putative low temperature and salt responsive protein {Oryza sativa (japonica cultivar-group);} ^|^GB|AAT37941.1|47717899|AY607689 low temperature-induced low molecular weight integral membrane protein LTI6a -TRUNCATED-
MZ00036771	390	252	2375	293	827.5	putative low temperature and salt responsive protein {Triticum aestivum;}
MZ00036066	177	811	857	721	641.5	putative low temperature and salt responsive protein {Triticum aestivum;}
MZ00056661	1532	2217	3326	985	2015	putative proline-rich protein APG {Oryza sativa (japonica cultivar-group);}
MZ00050484	1724	810	971	1225	1182.5	putative salt tolerance protein {Oryza sativa (japonica cultivar-group);}
MZ00024563	1082	460	1507	772	955.25	putative salt tolerance protein 3 {Oryza sativa (japonica cultivar-group);}
MZ00015045	3124	1740	2856	4364	3021	putative salt tolerance protein 5 {Oryza sativa (japonica cultivar-group);}
MZ00014784	4180	1665	11442	3702	5247.25	putative salt-inducible protein kinase {Zea mays;}
MZ00016836	431	837	1259	492	754.75	putative short chain alcohol dehydrogenase {Oryza sativa (japonica cultivar-group);} ^|^GB|AAT77908.1|50540752|AC135595 putative alcohol dehydrogenase {Oryza sativa (japonica cultivar-group);}
MZ00015619	4920	10628	7535	6839.99	7480.75	putative stress related-like protein interactor {Oryza sativa (japonica cultivar-group);}
MZ00026357	1267	2252	3093	1047	1914.75	putative stress-inducible membrane pore protein {Oryza sativa (japonica cultivar-group);} ^|^GB|BAB20636.1|12060507|AP002871 putative stress-inducible membrane pore protein {Oryza sativa (japonica cultivar-g-TRUNCATED-
MZ00024881	3808	4758	10626	3318	5627.5	putative stress-related protein {Oryza sativa (japonica cultivar-group);}
MZ00033332	554	959	721	1193	856.75	putative UVB-resistance protein UVR8 {Oryza sativa (japonica cultivar-group);}
MZ00030767	629	350	819	688	621.5	putative UVB-resistance protein UVR8 {Oryza sativa (japonica cultivar-group);}
MZ00026204	275	623	727	314	484.75	putative UVB-resistance protein UVR8 {Oryza sativa (japonica cultivar-group);}
MZ00046743	255	972	1023	1051	825.25	putative wound inductive gene {Oryza sativa (japonica cultivar-group);}
MZ00024937	238	374	891	1324	706.75	putative wound inductive gene {Oryza sativa (japonica cultivar-group);}
MZ00043625	400	918	611	682	652.75	putative wound inductive gene {Oryza sativa (japonica cultivar-group);}
MZ00024920	2576	1624	2630	991	1955.25	salt tolerance protein 4 {Beta vulgaris;}
MZ00024921	941	1542	1842	2912	1809.25	salt tolerance protein 4 {Beta vulgaris;}
MZ00016855	1648	2492	1687	3773	2400	salt-inducible protein kinase {Zea mays;}
MZ00056376	458	1433	1536	715	1035.5	Salt-stress root protein RS1. {Oryza sativa;} ^|^GB|BAA96588.1|8467987|AP002481 unnamed protein product; ESTs AU091660(E2040),D41131(S3421) correspond to a region of the predicted gene. Similar to Nicotiana -TRUNCATED-
MZ00024967	5839	6341	3995	2815	4747.5	universal stress protein-like {Oryza sativa (japonica cultivar-group);}
MZ00024966	1858	1069	3684	1233	1961	universal stress protein-like {Oryza sativa (japonica cultivar-group);}
MZ00013718	951	474	1	946	593	wali7 gene. {Triticum aestivum;}
MZ00043720	576	623	1450	1199	962	water-stress protein {Zea mays;}
MZ00041513	6391	13431	5806	2122	6937.5	wound-induced protease inhibitor {Zea mays subsp. parviglumis;} ^|^GB|AAL01293.1|15529458|AF396304 wound-induced protease inhibitor {Zea mays subsp. parviglumis;} ^|^GB|AAL01290.1|15529452|AF396301 wound-ind-TRUNCATED-
MZ00026485	435	322	1337	284	594.5	putative glyoxalase {Oryza sativa (japonica cultivar-group);}
MZ00027344	320	516	755	246	459.25	putative glyoxalase II {Oryza sativa (japonica cultivar-group);}
MZ00023727	1141	745	5205	671	1940.5	glyoxalase I {Zea mays;}
MZ00015801	2351	2453	1632	1880	2079	glyoxalase II {Oryza sativa;} ^|^GB|BAD33825.1|50726249|AP005735 glyoxalase II {Oryza sativa (japonica cultivar-group);}
MZ00015127	996	1272	3451	1241	1740	Hydroxyacylglutathione hydrolase cytoplasmic (EC 3.1.2.6) (GlyoxalaseII) (Glx II). {Arabidopsis thaliana;} ^|^GB|AAK96522.1|15450457|AY052329 AT3g10850/T7M13_7 {Arabidopsis thaliana;} ^|^GB|CAA69644.1|192492-TRUNCATED-
MZ00041791	469	244	1441	441	648.75	Hydroxyacylglutathione hydrolase cytoplasmic (EC 3.1.2.6) (GlyoxalaseII) (Glx II). {Arabidopsis thaliana;} ^|^GB|AAK96522.1|15450457|AY052329 AT3g10850/T7M13_7 {Arabidopsis thaliana;} ^|^GB|CAA69644.1|192492-TRUNCATED-
MZ00036142	273	742	96	509	405	Lactoylglutathione lyase (EC 4.4.1.5) (Methylglyoxalase)(Aldoketomutase) (Glyoxalase I) (Glx I) (Ketone-aldehyde mutase)(S-D-lactoylglutathione methylglyoxal lyase). {Cicer arietinum;} ^|^GB|CAA12028.1|2909424|CAR224520 Glyoxalase I {Cicer arietinum;}
Antioxidant genes
MZ00013610	15818	11962	12977	12777	13383.5	catalase (EC 1.11.1.6) 1 - maize {Zea mays;} ^|^GB|CAA42720.1|311239|ZMCATA1 catalase-1 {Zea mays;}
MZ00042480	1779	3221	2932	3876	2952	Catalase isozyme 2 (EC 1.11.1.6). {Zea mays;} ^|^GB|CAA38588.1|22234|ZMCAT2R catalase {Zea mays;}
MZ00019402	786	369	647	1246	762	Catalase isozyme 2 (EC 1.11.1.6). {Zea mays;} ^|^GB|CAA38588.1|22234|ZMCAT2R catalase {Zea mays;}
MZ00025944	417	356	1121	228	530.5	glutathione S-transferase GST 10 {Zea mays;}
MZ00031082	289	122	1753	281	611.25	glutathione S-transferase GST 14 {Zea mays;}
MZ00025511	1367	889	2403	1121	1445	glutathione S-transferase GST 17 {Zea mays;}
MZ00014859	645	401	1213	639	724.5	glutathione S-transferase GST 18 {Zea mays;}
MZ00023465	3248	1007	2826	2071	2288	glutathione S-transferase GST 22 {Zea mays;}
MZ00017612	578	1068	1475	1195	1079	glutathione S-transferase GST 28 {Zea mays;}
MZ00026160	12414	7614	15460	5207	10173.8	glutathione S-transferase GST 30 {Zea mays;}
MZ00020228	1245	1920	4312	1232	2177.25	glutathione S-transferase GST 31 {Zea mays;}
MZ00017039	5318	9376	17380	7176	9812.5	glutathione S-transferase GST 36 {Zea mays;}
MZ00056736	1046	1912	1042	5	1001.25	glutathione S-transferase GST 37 {Zea mays;}
MZ00020298	178	301	1681	1066	806.5	glutathione S-transferase GST 37 {Zea mays;}
MZ00026611	1529	1115	1155	14	953.25	glutathione S-transferase GST 41 {Zea mays;}
MZ00026898	1736	3879	9863	2460	4484.5	glutathione S-transferase GST 9 {Zea mays;}
MZ00018403	929	1989	2461	810	1547.25	glutathione S-transferase GST 9 {Zea mays;}
MZ00037470	2171	1402	10123	7854.01	5387.5	glutathione S-transferase:ISOTYPE=IV. {Zea mays;}
MZ00017753	6008	10527	10686	6812	8508.25	glutathione transferase (EC 2.5.1.18) - maize {Zea mays;} ^|^GB|CAA73369.1|2288969|ZMY12862 glutathione transferase {Zea mays;}
MZ00042868	2380	8161.99	14854	7027	8105.75	glutathione transferase (EC 2.5.1.18) - maize {Zea mays;} ^|^GB|CAA73369.1|2288969|ZMY12862 glutathione transferase {Zea mays;}
MZ00042869	405	460	1764	523	788	glutathione transferase (EC 2.5.1.18) - maize {Zea mays;} ^|^GB|CAA73369.1|2288969|ZMY12862 glutathione transferase {Zea mays;}
MZ00014666	1349	684	4366	677	1769	Peroxiredoxin (Rehydrin homolog) (B15C). {Hordeum vulgare;} ^|^PIR|S60285|S60285 B15C protein - barley {Hordeum vulgare;} ^|^GB|CAA65387.1|1694833|HVPER1 peroxiredoxin {Hordeum vulgare subsp. vulgare;} ^|^GB-TRUNCATED-
MZ00057304	233	374	799	348	438.5	Peroxiredoxin (Rehydrin homolog) (B15C). {Hordeum vulgare;} ^|^PIR|S60285|S60285 B15C protein - barley {Hordeum vulgare;} ^|^GB|CAA65387.1|1694833|HVPER1 peroxiredoxin {Hordeum vulgare subsp. vulgare;} ^|^GB-TRUNCATED-
MZ00041389	19670	27524	20934	168	17074	peroxiredoxin {Oryza sativa (japonica cultivar-group);} ^|^GB|BAC01192.1|21644633|AP003264 peroxiredoxin {Oryza sativa (japonica cultivar-group);} ^|^GB|AAG40130.1|11761654|AF203879 peroxiredoxin {Oryza sati-TRUNCATED-
MZ00039019	248	271	1488	2190	1049.25	peroxiredoxin {Oryza sativa (japonica cultivar-group);} ^|^GB|BAC01192.1|21644633|AP003264 peroxiredoxin {Oryza sativa (japonica cultivar-group);} ^|^GB|AAG40130.1|11761654|AF203879 peroxiredoxin {Oryza sati-TRUNCATED-
MZ00015071	1449	2504	3104	2158	2303.75	putative glutathione S-transferase {Oryza sativa (japonica cultivar-group);}
MZ00024917	738	468	1194	735	783.75	putative glutathione S-transferase {Oryza sativa (japonica cultivar-group);}
MZ00046592	278	194	1266	403	535.25	putative glutathione S-transferase {Oryza sativa (japonica cultivar-group);} ^|^GB|AAM12493.1|20146757|AC074232 putative glutathione S-transferase {Oryza sativa (japonica cultivar-group);}
MZ00016056	496	1504	854	701	888.75	putative glutathione S-transferase OsGSTZ1 {Oryza sativa (japonica cultivar-group);}
MZ00014088	1190	2372	3497	1454	2128.25	superoxide dismutase (EC 1.15.1.1) (Cu-Zn) 2 - maize {Zea mays;} ^|^GB|AAA33511.1|168622|MZESOD2A SOD2 protein {Zea mays;} ^|^GB|AAA33510.1|168620|MZESOD2 superoxide dismutase 2 {Zea mays;}
MZ00014089	544	775	460	1	445	superoxide dismutase (EC 1.15.1.1) (Cu-Zn) 2 - maize {Zea mays;} ^|^GB|AAA33511.1|168622|MZESOD2A SOD2 protein {Zea mays;} ^|^GB|AAA33510.1|168620|MZESOD2 superoxide dismutase 2 {Zea mays;}
MZ00056486	8766	10853	19419	6522	11390	superoxide dismutase (EC 1.15.1.1) (Cu-Zn) 4, cytosolic [validated] - maize {Zea mays;} ^|^GB|CAB57992.1|6018682|ZMSOD4 superoxide dismutase-4AP {Zea mays;}
MZ00024194	3605	5547	11642	4944	6434.5	superoxide dismutase (EC 1.15.1.1) (Cu-Zn) 4, cytosolic [validated] - maize {Zea mays;} ^|^GB|CAB57992.1|6018682|ZMSOD4 superoxide dismutase-4AP {Zea mays;}
MZ00024196	814	1313	1875	1191	1298.25	superoxide dismutase (EC 1.15.1.1) (Cu-Zn) 4, cytosolic [validated] - maize {Zea mays;} ^|^GB|CAB57992.1|6018682|ZMSOD4 superoxide dismutase-4AP {Zea mays;}
MZ00013850	155	271	1438	871	683.75	Superoxide dismutase [Cu-Zn] 4AP (EC 1.15.1.1). {Zea mays;}
MZ00024315	2089	1790	6328	1153	2840	Superoxide dismutase [Mn] 3.1, mitochondrial precursor (EC 1.15.1.1). {Zea mays;} ^|^GB|CAA31058.1|22481|ZMSOD3 unnamed protein product; superoxide dismutase-3 precursor (AA -32 to 203) {Zea mays;}
MZ00015168	551	645	789	713	674.5	Superoxide dismutase [Mn] 3.4, mitochondrial precursor (EC 1.15.1.1). {Zea mays;} ^|^PIR|B48684|B48684 superoxide dismutase (EC 1.15.1.1) (Mn) 3.2 precursor - maize {Zea mays;} ^|^GB|AAA72022.2|7548002|MZEMTMSODC Mn-superoxide dismutase {Zea mays;}
MZ00024195	1666	543	1730	2063	1500.5	superoxide dismutase 4A {Zea mays;} ^|^GB|CAB57993.1|6018746|ZMSOD4A superoxide dismutase-4A {Zea mays;}
Biotic stress-related genes
MZ00041565	375	1351	2259	861	1211.5	biostress-resistance-related protein {Triticum aestivum;}
MZ00014502	880	856	124	1408	817	biostress-resistance-related protein {Triticum aestivum;}
MZ00027435	1497	753	9578	782	3152.5	disease resistance response protein-like {Oryza sativa (japonica cultivar-group);}
MZ00001258	452	273	684	1129	634.5	disease resistance response protein-like {Oryza sativa (japonica cultivar-group);}
MZ00056644	798	1859	3029	655	1585.25	disease resistance response protein-like {Oryza sativa (japonica cultivar-group);} ^|^GB|BAC16015.1|22831155|AP004308 disease resistance response protein-like {Oryza sativa (japonica cultivar-group);} -TRUNCATED-
MZ00016498	102	672	425	769	492	disease resistance response protein-like {Oryza sativa (japonica cultivar-group);} ^|^GB|BAC16015.1|22831155|AP004308 disease resistance response protein-like {Oryza sativa (japonica cultivar-group);} -TRUNCATED-
MZ00043322	5553	5153	346	6475	4381.75	Erwinia induced protein 2 {Oryza sativa (japonica cultivar-group);}
MZ00015552	748	1178	5585	995	2126.5	hypersensitive-induced response protein {Zea mays;}
MZ00014783	1208	517	2401	658	1196	leucine-rich repeat resistance protein-like protein {Gossypium hirsutum;}
MZ00018774	1578	2511	1048	826	1490.75	leucine-rich repeat-like protein {Oryza sativa (japonica cultivar-group);}
MZ00027253	771	635	1084	812	825.5	putative avr9 elicitor response protein {Oryza sativa (japonica cultivar-group);}
MZ00041362	371	623	877	424	573.75	putative Avr9/Cf-9 rapidly elicited protein {Oryza sativa (japonica cultivar-group);} ^|^GB|BAC66766.1|29467539|AP005506 putative Avr9/Cf-9 rapidly elicited protein {Oryza sativa (japonica cultivar-group);} -TRUNCATED-
MZ00029921	3045	1669	6376	2660	3437.5	putative benzothiadiazole-induced S-adenosyl-L-methionine:salicylic acid carboxyl methyltransferase 1 {Oryza sativa (japonica cultivar-group);}
MZ00025425	770	675	2417	564	1106.5	putative elicitor-inducible protein EIG-J7 {Oryza sativa (japonica cultivar-group);}
MZ00017115	4512	1	12178	7422	6028.25	putative leucine-rich repeat protein {Oryza sativa (japonica cultivar-group);}
MZ00043635	574	672	932	267	611.25	putative leucine-rich repeat protein {Oryza sativa (japonica cultivar-group);}
MZ00031205	247	419	831	608	526.25	putative LRR receptor-like kinase 2 {Oryza sativa (japonica cultivar-group);}
MZ00015574	2206	1174	7373	5418	4042.75	putative mlo2 protein {Oryza sativa (japonica cultivar-group);}
MZ00015981	170	459	767	884	570	putative PLRR-4 polymorphic leucine-rich repeat protein {Oryza sativa (japonica cultivar-group);}
MZ00026869	1376	1060	1230	1225	1222.75	putative receptor-like kinase Xa21-binding protein 3 {Oryza sativa (japonica cultivar-group);} ^|^GB|AAK58690.1|14279688|AF272860 receptor-like kinase Xa21-binding protein 3 {Oryza sativa;}
MZ00028198	736	514	845	532	656.75	putative receptor-like kinase Xa21-binding protein 3 {Oryza sativa (japonica cultivar-group);} ^|^GB|AAK58690.1|14279688|AF272860 receptor-like kinase Xa21-binding protein 3 {Oryza sativa;}
MZ00027385	707	497	1184	1455	960.75	putative silverleaf whitefly-induced protein 1 {Oryza sativa (japonica cultivar-group);}
MZ00036862	450	354	118	793	428.75	putative silverleaf whitefly-induced protein 1 {Oryza sativa (japonica cultivar-group);}
Hormone-related genes
MZ00014430	1071	1880	3378	838	1791.75	60 kDa jasmonate-induced protein (EC 3.2.2.22) (rRNA N-glycosidase). {Hordeum vulgare;} ^|^PIR|S25092|S25092 jasmonate-induced protein - barley {Hordeum vulgare;} ^|^GB|CAA47017.1|19011|HVJASIP jasmonate-ind-TRUNCATED-
MZ00041068	43874	35526	17243	13224	27466.7	abscisic acid inducible gene. {Zea mays;}
MZ00037908	401	259	1018	113	447.75	abscisic acid inducible gene. {Zea mays;}
MZ00029811	155	1026	551	612	586	abscisic acid-inducible protein kinase {Oryza sativa (japonica cultivar-group);} ^|^GB|BAD17997.1|46917330|AB125302 serine/threonine protein kinase SAPK1 {Oryza sativa (japonica cultivar-group);}
MZ00018436	441	619	907	620	646.75	acc oxidase {Zea mays;}
MZ00024960	1613	857	2612	2148	1807.5	aldehyde oxidase (EC 1.2.3.1) 2 - maize {Zea mays;} ^|^GB|BAA23227.1|2589164|D88452 aldehyde oxidase-2 {Zea mays;}
MZ00056804	524	444	1590	894	863	aldehyde oxidase (EC 1.2.3.1) 2 - maize {Zea mays;} ^|^GB|BAA23227.1|2589164|D88452 aldehyde oxidase-2 {Zea mays;}
MZ00024115	1438	1030	2873	1912	1813.25	auxin response factor 1 {Oryza sativa (japonica cultivar-group);}
MZ00024113	889	388	605	328	552.5	auxin response factor 1 {Oryza sativa (japonica cultivar-group);}
MZ00014879	1307	1324	797	41	867.25	auxin response factor 2 {Oryza sativa (japonica cultivar-group);}
MZ00048390	593	932	1066	872	865.75	auxin-induced protein-like {Oryza sativa (japonica cultivar-group);}
MZ00015726	747	823	1743	348	915.25	auxin-induced protein-related-like protein {Oryza sativa (japonica cultivar-group);}
MZ00042196	167	679	495	1170	627.75	benzothiadiazole-induced somatic embryogenesis receptor kinase 1 {Oryza sativa (indica cultivar-group);}
MZ00025470	716	873	1227	1214	1007.5	ethylene receptor {Zea mays;}
MZ00025331	559	403	1432	89	620.75	ethylene-insensitive-3-like protein {Oryza sativa (japonica cultivar-group);}
MZ00042403	197	294	686	792	492.25	ethylene-insensitive-3-like protein {Oryza sativa (japonica cultivar-group);}
MZ00030445	3532	5225	10731	4852	6085	ethylene-responsive factor-like protein 1 {Zea mays;}
MZ00041482	1073	1656	3671	1036	1859	ethylene-responsive small GTP-binding protein {Oryza sativa (japonica cultivar-group);} ^|^GB|AAS91045.1|46392555|AY579410 small GTP-binding protein {Oryza sativa (japonica cultivar-group);}
MZ00014305	404	945	2549	1867	1441.25	ethylene-responsive small GTP-binding protein {Oryza sativa (japonica cultivar-group);} ^|^GB|AAS91045.1|46392555|AY579410 small GTP-binding protein {Oryza sativa (japonica cultivar-group);}
MZ00014304	487	934	1010	1052	870.75	ethylene-responsive small GTP-binding protein {Oryza sativa (japonica cultivar-group);} ^|^GB|AAS91045.1|46392555|AY579410 small GTP-binding protein {Oryza sativa (japonica cultivar-group);}
MZ00023754	1461	1237	2651	1559	1727	gibberellin response modulator {Zea mays;}
MZ00043145	2599	1123	3228	1739	2172.25	putative ABI3-interacting protein 2 {Oryza sativa (japonica cultivar-group);} ^|^GB|BAD19898.1|47497800|AP005578 putative ABI3-interacting protein 2 {Oryza sativa (japonica cultivar-group);}
MZ00043144	1993	1581	2536	1352	1865.5	putative ABI3-interacting protein 2 {Oryza sativa (japonica cultivar-group);} ^|^GB|BAD19898.1|47497800|AP005578 putative ABI3-interacting protein 2 {Oryza sativa (japonica cultivar-group);}
MZ00043146	6753	4905	11878	5931	7366.75	putative ABI3-interacting protein 2 {Oryza sativa (japonica cultivar-group);} ^|^GB|BAD19899.1|47497801|AP005578 putative ABI3-interacting protein 2 {Oryza sativa (japonica cultivar-group);}
MZ00024895	1335	1671	1551	1930	1621.75	putative abscisic acid-induced protein {Oryza sativa (japonica cultivar-group);} ^|^GB|BAD37303.1|51535019|AP003513 putative abscisic acid-induced protein {Oryza sativa (japonica cultivar-group);}
MZ00024893	543	257	2317	760	969.25	putative abscisic acid-induced protein {Oryza sativa (japonica cultivar-group);} ^|^GB|BAD37303.1|51535019|AP003513 putative abscisic acid-induced protein {Oryza sativa (japonica cultivar-group);}
MZ00017177	922	1246	975	693	959	putative anther ethylene-upregulated protein ER1 {Oryza sativa (japonica cultivar-group);}
MZ00032543	5425	5379	9216	4254	6068.5	putative auxin-induced protein {Oryza sativa (japonica cultivar-group);}
MZ00055925	946	565	729	157	599.25	putative auxin-induced protein {Oryza sativa (japonica cultivar-group);}
MZ00043103	429	466	953	310	539.5	putative auxin-induced protein {Oryza sativa (japonica cultivar-group);}
MZ00029389	443	662	307	397	452.25	putative auxin-induced protein {Oryza sativa (japonica cultivar-group);}
MZ00015121	140	609	1077	506	583	putative auxin-repressed protein {Prunus armeniaca;}
MZ00024780	268	403	499	714	471	putative auxin-responsive factor (ARF1) {Oryza sativa (japonica cultivar-group);}
MZ00037760	193	123	519	829	416	putative auxin-responsive factor (ARF1) {Oryza sativa (japonica cultivar-group);}
MZ00024575	42	282	2256	691	817.75	putative auxin-responsive protein (with alternative splicing) {Oryza sativa (japonica cultivar-group);} ^|^GB|CAD91549.1|30962267|OSA563599 Aux/IAA protein {Oryza sativa (indica cultivar-group);}
MZ00025982	1576	1527	2250	2587	1985	putative cytokinin inducible protein {Oryza sativa (japonica cultivar-group);} ^|^GB|AAQ56453.1|34015261|AY360390 putative cytokinin inducibl protein {Oryza sativa (japonica cultivar-group);}
MZ00012587	56	532	619	922	532.25	putative ethylene response factor 1 {Oryza sativa (japonica cultivar-group);}
MZ00004140	754	817	530	954	763.75	putative ethylene-forming enzyme {Oryza sativa (japonica cultivar-group);} ^|^GB|AAL79792.1|18873846|AC079874 putative ethylene-forming enzyme {Oryza sativa (japonica cultivar-group);}
MZ00027365	1498	3454	2105	1	1764.5	putative ethylene-forming enzyme {Oryza sativa (japonica cultivar-group);} ^|^GB|AAL79801.1|18873855|AC079874 putative ethylene-forming enzyme {Oryza sativa (japonica cultivar-group);} ^|^GB|AAK55454.1|14165-TRUNCATED-
MZ00025350	1874	2086	5267	2920	3036.75	putative ethylene-inducible CTR1-like protein kinase {Oryza sativa (japonica cultivar-group);}
MZ00025540	4536	7845	7537	6636	6638.5	putative ethylene-inducible protein {Oryza sativa (japonica cultivar-group);}
MZ00015940	625	191	1810	1049	918.75	putative ethylene-responsive elongation factor EF-Ts precursor {Oryza sativa (japonica cultivar-group);}
MZ00025631	140	1212	1135	452	734.75	putative ethylene-responsive RNA helicase {Oryza sativa (japonica cultivar-group);}
MZ00041421	129	2303	2499	1039	1492.5	putative ethylene-responsive small GTP-binding protein {Oryza sativa (japonica cultivar-group);}
MZ00025165	474	2446	481	558	989.75	putative ethylene-responsive small GTP-binding protein {Oryza sativa (japonica cultivar-group);} ^|^GB|BAD30623.1|50510010|AP004340 putative ethylene-responsive small GTP-binding protein {Oryza sativa (japon-TRUNCATED-
MZ00036251	550	692	1544	593	844.75	putative ethylene-responsive small GTP-binding protein {Oryza sativa (japonica cultivar-group);} ^|^GB|BAD30623.1|50510010|AP004340 putative ethylene-responsive small GTP-binding protein {Oryza sativa (japon-TRUNCATED-
MZ00043124	3253	3515	6100	2334	3800.5	putative ethylene-responsive transcriptional coactivator {Oryza sativa (japonica cultivar-group);}
MZ00024317	11793	13541	17665	8585	12896	putative gibberellin induced protein 3 {Oryza sativa (japonica cultivar-group);} ^|^GB|BAD53514.1|53791749|AP003575 putative gibberellin induced protein 3 {Oryza sativa (japonica cultivar-group);}
Pathogenesis-related genes
MZ00030174	2365	4698	3274	3152	3372.25	1,3-beta-glucanase (EC 3.2.1.-) glu1 - rice {Oryza sativa;} ^|^GB|AAB86541.1|2623783|AF030166 glucanase {Oryza sativa (indica cultivar-group);}
MZ00019712	784	525	2871	502	1170.5	alternative oxidase AOX1 precursor {Zea mays;}
MZ00036745	216	524	445	1734	729.75	ascorbate peroxidase {Brassica oleracea;}
MZ00041550	3352	2027	6978	2703	3765	ascorbate peroxidase. {Zea mays;}
MZ00044779	435	147	1720	427	682.25	At5g40020 {Arabidopsis thaliana;} ^|^GB|BAB10226.1|10176994|AB010077 thaumatin-like protein {Arabidopsis thaliana;}
MZ00026666	987	1137	1665	794	1145.75	BAX inhibitor 1 {Hordeum vulgare subsp. vulgare;}
MZ00026584	299	626	512	314	437.75	beta-1,3-glucanase-like protein {Oryza sativa (japonica cultivar-group);} ^|^GB|BAB93128.1|21104533|AP003196 beta-1,3-glucanase-like protein {Oryza sativa (japonica cultivar-group);}
MZ00025431	2771	1037	4745	1569	2530.5	Bowman-Birk type trypsin inhibitor. {Hordeum vulgare;}
MZ00041278	8508	6059	14444	5265	8569	chitinase (EC 3.2.1.14) A - maize {Zea mays;}
MZ00015226	204	431	547	417	399.75	chitinase (EC 3.2.1.14) precursor - beet {Beta vulgaris;} ^|^GB|CAA56946.1|829258|BVCH1EX1 Chitinase {Beta vulgaris subsp. vulgaris;} ^|^GB|CAA55883.1|488731|BVCHCH1 chitinase {Beta vulgaris subsp. vulgaris;-TRUNCATED-
MZ00043886	854	902	1618	708	1020.5	chitinase (EC 3.2.1.14), acidic - maize {Zea mays;} ^|^GB|AAA62421.1|168445|MZECHITC acidic class I chitinase {Zea mays;}
MZ00013319	810	1577	898	1208	1123.25	chitinase {Tripsacum dactyloides;}
MZ00043559	1454	1878	13451	5188	5492.75	chitinase {Zea diploperennis;}
MZ00043560	1437	3862	8205	4440	4486	chitinase {Zea diploperennis;}
MZ00043558	4811	5198	20213	5696	8979.5	chitinase {Zea mays subsp. parviglumis;}
MZ00041276	636	1774	1914	1020	1336	chitinase {Zea mays subsp. parviglumis;}
MZ00041277	2525	4797	3108	2651	3270.25	chitinase {Zea mays subsp. parviglumis;} ^|^GB|AAT40047.1|48093338|AY532778 chitinase {Zea mays subsp. parviglumis;}
MZ00043484	432	1690	2944	1328	1598.5	cysteine protease component of protease-inhibitor complex {Zea mays;}
MZ00024534	627	1674	1707	1384	1348	cysteine protease component of protease-inhibitor complex {Zea mays;}
MZ00043451	1140	1359	1348	375	1055.5	cysteine protease component of protease-inhibitor complex {Zea mays;}
MZ00044339	5724	6411	38712	4311	13789.5	cysteine proteinase inhibitor Scb-like protein {Oryza sativa (japonica cultivar-group);}
MZ00035229	2229	2896	26839	8400	10091	cysteine proteinase inhibitor Scb-like protein {Oryza sativa (japonica cultivar-group);}
MZ00057279	1616	1689	2585	1346	1809	endo-1,4-beta-glucanase Cel1 {Hordeum vulgare subsp. vulgare;}
MZ00043887	993	2325	3151	1766	2058.75	endochitinase {Oryza sativa (japonica cultivar-group);} ^|^GB|AAP44624.1|31126701|AC137992 putative endochitinase {Oryza sativa (japonica cultivar-group);}
MZ00042917	26601	36816	32415	15559	27847.8	L-ascorbate peroxidase (EC 1.11.1.11) [validated] - rice {Oryza sativa;} ^|^GB|AAP13093.1|30060252|AY254495 ascorbate peroxidase {Oryza sativa (indica cultivar-group);} ^|^GB|AAO17000.1|27476069|AC134232 Put-TRUNCATED-
MZ00042918	11810	17259	137	12370	10394	L-ascorbate peroxidase (EC 1.11.1.11) [validated] - rice {Oryza sativa;} ^|^GB|AAP13093.1|30060252|AY254495 ascorbate peroxidase {Oryza sativa (indica cultivar-group);} ^|^GB|AAO17000.1|27476069|AC134232 Put-TRUNCATED-
MZ00001146	548	647	1428	919	885.5	L-ascorbate peroxidase (EC 1.11.1.11) [validated] - rice {Oryza sativa;} ^|^GB|AAP13093.1|30060252|AY254495 ascorbate peroxidase {Oryza sativa (indica cultivar-group);} ^|^GB|AAO17000.1|27476069|AC134232 Put-TRUNCATED-
MZ00042919	1225	2235	5147	8395	4250.5	L-ascorbate peroxidase (EC 1.11.1.11) [validated] - rice {Oryza sativa;} ^|^GB|BAA08264.1|1321661|D45423 ascorbate peroxidase {Oryza sativa;} ^|^GB|AAP13093.1|30060252|AY254495 ascorbate peroxidase {Oryza sativa (indica cultivar-group);} ^|^GB|AAO17000.1|27476069|AC134232 Putative ascorbate peroxidase {Oryza sativa (japonica cultivar-group);}
MZ00042916	2419	2357	5158	1490	2856	L-ascorbate peroxidase (EC 1.11.1.11) [validated] - rice {Oryza sativa;} ^|^GB|BAA08264.1|1321661|D45423 ascorbate peroxidase {Oryza sativa;} ^|^GB|AAP13093.1|30060252|AY254495 ascorbate peroxidase {Oryza sativa (indica cultivar-group);} ^|^GB|AAO17000.1|27476069|AC134232 Putative ascorbate peroxidase {Oryza sativa (japonica cultivar-group);}
MZ00037264	956	715	3051	1345	1516.75	L-ascorbate peroxidase (EC 1.11.1.11), cytosolic isozyme - maize {Zea mays;} ^|^GB|CAA84406.1|600116|ZMAPXG cytosolic ascorbate peroxidase {Zea mays;}
MZ00041204	2090	1832	2911	603	1859	lipid transfer protein {Setaria italica;}
MZ00041203	292	192	1443	123	512.5	lipid transfer protein {Setaria italica;}
MZ00019645	938	15163	13716	10896	10178.3	lipid transfer protein-like {Oryza sativa (japonica cultivar-group);}
MZ00041610	50431	40329	56488	17276	41131	Nonspecific lipid-transfer protein precursor (LTP) (Phospholipidtransfer protein) (PLTP) (Allergen Zea m 14). {Zea mays;} ^|^PIR|A31779|A31779 phospholipid transfer protein 9C2 precursor - maize {Zea mays;} -TRUNCATED-
MZ00041611	25643	24511	49667	10146	27491.8	Nonspecific lipid-transfer protein precursor (LTP) (Phospholipidtransfer protein) (PLTP) (Allergen Zea m 14). {Zea mays;} ^|^PIR|A31779|A31779 phospholipid transfer protein 9C2 precursor - maize {Zea mays;} -TRUNCATED-
MZ00041612	9478	19022	25437	8242	15544.8	Nonspecific lipid-transfer protein precursor (LTP) (Phospholipidtransfer protein) (PLTP) (Allergen Zea m 14). {Zea mays;} ^|^PIR|A31779|A31779 phospholipid transfer protein 9C2 precursor - maize {Zea mays;} -TRUNCATED-
MZ00041613	2251	4246	7574	4584	4663.75	Nonspecific lipid-transfer protein precursor (LTP) (Phospholipidtransfer protein) (PLTP) (Allergen Zea m 14). {Zea mays;} ^|^PIR|A31779|A31779 phospholipid transfer protein 9C2 precursor - maize {Zea mays;} -TRUNCATED-
MZ00042393	1042	773	489	1469	943.25	oxidase {Oryza sativa (japonica cultivar-group);} ^|^GB|CAE02811.1|32488386|OSJN00032 OSJNBa0043A12.16 {Oryza sativa (japonica cultivar-group);}
MZ00035052	248	387	1618	697	737.5	pathogenesis related protein-5 - maize {Zea mays;} ^|^GB|AAC25630.1|3290006|ZMU82201 pathogenesis related protein-5 {Zea mays;}
MZ00025038	441	1023	853	1395	928	pathogenesis-related protein 4 - barley {Hordeum vulgare;} ^|^GB|CAA71774.1|1808651|HVPRP4 pathogenesis-related protein 4 {Hordeum vulgare;}
MZ00043658	638	167	1815	649	817.25	pathogenesis-related protein 4 {Triticum monococcum;}
MZ00043659	555	331	1969	216	767.75	pathogenesis-related protein 4 {Triticum monococcum;}
MZ00018153	1090	1131	2740	784	1436.25	Pathogenesis-related protein PRMS precursor. {Zea mays;} ^|^PIR|S14969|S14969 pathogenesis-related protein - maize {Zea mays;} ^|^GB|CAA38223.1|22454|ZMPRMS pathogenesis-related protein {Zea mays;}
MZ00016683	1175	2475	3088	791	1882.25	pathogenesis-related protein-like protein {Oryza sativa (japonica cultivar-group);} ^|^GB|BAD10163.1|42408906|AP005245 putative multiple stress-responsive zinc-finger protein {Oryza sativa (japonica -TRUNCATED-
MZ00014229	20719	10986	33056	10296	18764.2	pathogen-related protein {Oryza sativa;} ^|^GB|AAL74406.1|18539471|AF395880 JIOsPR10 {Oryza sativa;}
MZ00028722	9642	8625	16135	8957	10839.7	peroxidase {Cenchrus ciliaris;}
MZ00020250	103	829	449	1440	705.25	peroxidase {Cenchrus ciliaris;}
MZ00029716	294	441	1097	340	543	peroxidase {Cenchrus ciliaris;}
MZ00019543	237	318	738	313	401.5	peroxidase {Zea mays;}
MZ00031167	1305	1494	479	283	890.25	putative antifungal zeamatin-like protein {Oryza sativa (japonica cultivar-group);}
MZ00021961	575	525	766	715	645.25	putative beta-1,3-glucanase {Oryza sativa (japonica cultivar-group);}
MZ00027418	1582	2043	1410	1188	1555.75	putative beta-1,3-glucanase {Oryza sativa (japonica cultivar-group);} ^|^GB|BAB91764.1|20521248|AP003287 putative beta-1,3-glucanase {Oryza sativa (japonica cultivar-group);}
MZ00044200	465	830	2094	255	911	putative beta-1,3-glucanase {Oryza sativa (japonica cultivar-group);} ^|^GB|BAB91764.1|20521248|AP003287 putative beta-1,3-glucanase {Oryza sativa (japonica cultivar-group);}
MZ00041326	1567	1810	7155	1764	3074	putative Bowman-Birk serine protease inhibitor {Oryza sativa (japonica cultivar-group);}
MZ00027910	1008	1373	1859	1479	1429.75	putative chitinase {Oryza sativa (japonica cultivar-group);} ^|^GB|BAD09686.1|42408507|AP004622 putative chitinase {Oryza sativa (japonica cultivar-group);}
MZ00039377	41	961	805	2215	1005.5	putative class III chitinase {Oryza sativa (japonica cultivar-group);} ^|^GB|AAM08776.1|20042968|AC016780 Putative class III chitinase {Oryza sativa;}
MZ00027348	203	356	1006	558	530.75	putative class III chitinase {Oryza sativa (japonica cultivar-group);} ^|^GB|AAM08776.1|20042968|AC016780 Putative class III chitinase {Oryza sativa;}
MZ00018180	4608	7740	6117	3337	5450.5	putative class IV chitinase (CHIV) {Oryza sativa (japonica cultivar-group);}
MZ00030643	3901	2804	4545	3654	3726	'putative endo-1,3;1,4-beta-D-glucanase' {Oryza sativa (japonica cultivar-group);}
MZ00014548	3333	3710	1712	3674	3107.25	'putative endo-1,3;1,4-beta-D-glucanase' {Oryza sativa (japonica cultivar-group);}
MZ00017228	5252	2016	7612	2753	4408.25	putative endo-1,4-beta-glucanase precursor {Oryza sativa (japonica cultivar-group);}
MZ00014275	401	56	565	1950	743	putative glutathione peroxidase {Oryza sativa (japonica cultivar-group);}
MZ00041338	3178	5230	4944	4197	4387.25	putative glutathione peroxidase {Sorghum bicolor;}
MZ00023565	6586	5733	8145	1	5116.25	putative lipid transfer protein {Oryza sativa (japonica cultivar-group);} ^|^GB|BAB93173.1|21104580|AP003230 putative lipid transfer protein {Oryza sativa (japonica cultivar-group);}
MZ00026815	2776	1397	5554	2369	3024	putative oxalate oxidase {Oryza sativa (japonica cultivar-group);}
MZ00044103	2230	3329	2507	225	2072.75	putative oxalate oxidase {Oryza sativa (japonica cultivar-group);}
MZ00028096	684	548	2324	1447	1250.75	putative pathogenesis related protein {Oryza sativa (japonica cultivar-group);} ^|^GB|AAD38293.1|5042456|AC007789 putative pathogenesis related protein {Oryza sativa (japonica cultivar-group);}
MZ00015368	1414	2430	1343	1334	1630.25	putative peroxidase {Oryza sativa (japonica cultivar-group);}
MZ00048375	66	477	919	568	507.5	putative peroxidase {Oryza sativa (japonica cultivar-group);}
MZ00028688	33	368	830	409	410	putative peroxidase {Oryza sativa (japonica cultivar-group);} ^|^GB|AAL58122.1|18057099|AC092697 putative peroxidase {Oryza sativa (japonica cultivar-group);} ^|^GB|AAM76351.1|21717158|AC074196 putative peroxidase {Oryza sativa (japonica cultivar-group);}
MZ00012706	1449	1819	2528	4136	2483	putative peroxidase ATP22a {Oryza sativa (japonica cultivar-group);}
MZ00029700	483	470	761	496	552.5	putative protease inhibitor {Oryza sativa (japonica cultivar-group);}
MZ00044133	352	463	1178	394	596.75	putative thaumatin-like protein {Oryza sativa (japonica cultivar-group);} ^|^GB|AAK63882.1|14488301|AC074105 Putative thaumatin-like protein {Oryza sativa;}
MZ00026225	2931	3302	1701	121	2013.75	stromal ascorbate peroxidase {Oryza sativa (japonica cultivar-group);}
MZ00041005	915	1097	2009	681	1175.5	subtilisin/chymotrypsin inhibitor - maize {Zea mays;} ^|^GB|CAA57677.1|559538|ZMPIS7 substilin {Zea mays;} ^|^GB|CAA55588.1|475253|ZMMPI proteinase inhibitor {Zea mays;} ^|^GB|CAA49593.1|475922|ZMCIMS proteinase inhibitor {Zea mays;}
MZ00013547	1466	2215	5080	3852	3153.25	thaumatin-like protein. {Zea mays;}
MZ00036117	825	1140	1853	42	965	thaumatin-like protein. {Zea mays;}
MZ00043978	1152	2447	2149	1093	1710.25	thionin like protein {Nicotiana tabacum;}
MZ00041220	991	636	1845	580	1013	thionin like protein {Nicotiana tabacum;}
MZ00014663	1131	2105	1795	1218	1562.25	thylakoid-bound ascorbate peroxidase {Oryza sativa (japonica cultivar-group);}
MZ00042010	378	456	470	937	560.25	thylakoid-bound ascorbate peroxidase {Oryza sativa (japonica cultivar-group);}
MZ00017927	1324	2311	4595	5378	3402	Zeamatin precursor. {Zea mays;} ^|^PIR|T02075|T02075 antifungal zeamatin-like protein - maize {Zea mays;} ^|^GB|AAA92882.1|459170|ZMU06831 unnamed protein product {Zea mays;}
Secondary metabolism genes
MZ00014151	177	619	978	390	541	3-ketoacyl-CoA thiolase-like protein {Oryza sativa (japonica cultivar-group);}
MZ00014150	996	319	1690	1543	1137	3-ketoacyl-CoA thiolase-like protein {Oryza sativa (japonica cultivar-group);} ^|^GB|BAD21525.1|47847747|AP004028 putative 3-ketoacyl-CoA thiolase; acetyl-CoA acyltransferase {Oryza sativa (japonica -TRUNCATED-
MZ00041811	198	1852	1039	578	916.75	putative caffeoyl-CoA O-methyltransferase 1 {Oryza sativa (japonica cultivar-group);} ^|^GB|AAT68023.1|49618877|AY644637 caffeoyl-CoA O-methyltransferase {Oryza sativa (japonica cultivar-group);} -TRUNCATED-
MZ00036890	543	444	632	791	602.5	putative caffeoyl-CoA O-methyltransferase 1 {Oryza sativa (japonica cultivar-group);} ^|^GB|AAT68023.1|49618877|AY644637 caffeoyl-CoA O-methyltransferase {Oryza sativa (japonica cultivar-group);} -TRUNCATED-
MZ00041810	213	390	688	387	419.5	putative caffeoyl-CoA O-methyltransferase 1 {Oryza sativa (japonica cultivar-group);} ^|^GB|AAT68023.1|49618877|AY644637 caffeoyl-CoA O-methyltransferase {Oryza sativa (japonica cultivar-group);} -TRUNCATED-
MZ00033188	1702	308	6006	1251	2316.75	putative chalcone synthase {Oryza sativa (japonica cultivar-group);} ^|^GB|BAC79571.1|33146463|AP003797 putative chalcone synthase {Oryza sativa (japonica cultivar-group);}
MZ00035182	2472	3774	3768	5494	3877	putative cinnamoyl-CoA reductase {Oryza sativa (japonica cultivar-group);}
MZ00036873	334	600	412	317	415.75	putative cinnamoyl-CoA reductase {Oryza sativa (japonica cultivar-group);} ^|^GB|AAL67601.1|18266655|AC018929 putative cinnamoyl-CoA reductase {Oryza sativa (japonica cultivar-group);}
MZ00014812	631	440	2086	528	921.25	putative cinnamyl alcohol dehydrogenase {Oryza sativa (japonica cultivar-group);} ^|^GB|BAD28500.1|50251435|AP005321 putative cinnamyl alcohol dehydrogenase {Oryza sativa (japonica cultivar-group);} -TRUNCATED-
MZ00020156	162	782	1077	514	633.75	putative cinnamyl alcohol dehydrogenase {Oryza sativa (japonica cultivar-group);} ^|^GB|BAD28504.1|50251439|AP005321 putative cinnamyl alcohol dehydrogenase {Oryza sativa (japonica cultivar-group);} -TRUNCATED-
MZ00018566	1050	251	2297	402	1000	putative flavonol 4'-sulfotransferase {Oryza sativa (japonica cultivar-group);}
MZ00047745	974	2428	5411	3536	3087.25	putative flavonol glucosyltransferase {Oryza sativa (japonica cultivar-group);} ^|^GB|AAU43954.1|52353386|AC108499 putative flavonol glucosyltransferase {Oryza sativa (japonica cultivar-group);}
MZ00027291	396	715	863	275	562.25	putative folylpolyglutamate synthetase {Oryza sativa (japonica cultivar-group);} ^|^GB|AAG13624.1|10140794|AC078840 putative folylpolyglutamate synthetase {Oryza sativa (japonica cultivar-group);}
MZ00021741	446	468	987	462	590.75	putative isoflavone reductase {Oryza sativa (japonica cultivar-group);}
MZ00025089	621	257	831	613	580.5	putative phenylalanine ammonia-lyase {Oryza sativa (japonica cultivar-group);}

## Sheet: Eyl31 Control
ID	EYL31 C (1)	EYL31 C (2)	EYL31 C (3)	EYL31C (4)	Average	Putative_Annotation
Abotic stress-related genes
MZ00026493	660	989	1222	599	867.5	17.0 kDa class II heat shock protein (HSP 18). {Zea mays;} ^|^PIR|A48425|A48425 heat shock protein HSP18 - maize {Zea mays;} ^|^GB|AAB26481.1|300079|S59777 HSP18 {Zea mays;}
MZ00044655	6176	2997	2874	10625	5668	17.5 kDa class II heat shock protein. {Zea mays;} ^|^PIR|S14998|S14998 heat shock protein 18 (clone c9) - maize {Zea mays;} ^|^GB|CAA38013.1|22339|ZMHSP18K2 18kDa heat shock protein {Zea mays;}
MZ00036620	1281	185	405	231	525.5	17.5 kDa class II heat shock protein. {Zea mays;} ^|^PIR|S14998|S14998 heat shock protein 18 (clone c9) - maize {Zea mays;} ^|^GB|CAA38013.1|22339|ZMHSP18K2 18kDa heat shock protein {Zea mays;}
MZ00028315	4779	2192	8219	1802	4248	17.8 kDa class II heat shock protein. {Zea mays;} ^|^PIR|S14997|S14997 heat shock protein 18 (clone c3) - maize {Zea mays;} ^|^GB|CAA38012.1|22337|ZMHSP18K1 18kDa heat shock protein {Zea mays;}
MZ00024484	4037	1124	1937	1289	2096.75	17.8 kDa class II heat shock protein. {Zea mays;} ^|^PIR|S14997|S14997 heat shock protein 18 (clone c3) - maize {Zea mays;} ^|^GB|CAA38012.1|22337|ZMHSP18K1 18kDa heat shock protein {Zea mays;}
MZ00036743	15192	41715	13688	22700	23323.7	adhesive/proline-rich protein homolog-like protein {Oryza sativa (japonica cultivar-group);}
MZ00041634	9298	3667	14814	6339	8529.5	adhesive/proline-rich protein homolog-like protein {Oryza sativa (japonica cultivar-group);}
MZ00042242	819	1730	4853	548	1987.5	adhesive/proline-rich protein homolog-like protein {Oryza sativa (japonica cultivar-group);}
MZ00017511	847	477	1666	577	891.75	adhesive/proline-rich protein homolog-like protein {Oryza sativa (japonica cultivar-group);}
MZ00035215	4526	1424	1140	1442	2133	alcohol dehydrogenase 1 {Zea mays;}
MZ00013561	5114	5037	6051	7464	5916.5	alcohol dehydrogenase 1 {Zea mays;} ^|^GB|AAC34295.1|3420021|AF050457 alcohol dehydrogenase 1 {Zea mays;} ^|^GB|CAA27682.1|22122|ZMADH1FA alcohol dehydrogenase 1 {Zea mays;}
MZ00024579	1265	1763	1241	3907	2044	Alcohol dehydrogenase class III (EC 1.1.1.1) (Glutathione-dependentformaldehyde dehydrogenase) (EC 1.2.1.1) (FDH) (FALDH) (GSH-FDH). {Zea mays;} ^|^PIR|T03289|T03289 formaldehyde dehydrogenase (glutathione) (EC 1.2.1.1) - maize {Zea mays;} ^|^GB|CAA71913.1|1841502|ZMFDH glutothione-dependent formaldehyde dehydrogenase {Zea mays;}
MZ00035096	333	156	737	427	413.25	Alcohol dehydrogenase class III (EC 1.1.1.1) (Glutathione-dependentformaldehyde dehydrogenase) (EC 1.2.1.1) (FDH) (FALDH) (GSH-FDH). {Zea mays;} ^|^PIR|T03289|T03289 formaldehyde dehydrogenase (glutathione) (EC 1.2.1.1) - maize {Zea mays;} ^|^GB|CAA71913.1|1841502|ZMFDH glutothione-dependent formaldehyde dehydrogenase {Zea mays;}
MZ00038565	2444	1658	2004	2522	2157	alcohol dehydrogenase I {Oryza australiensis;}
MZ00028098	6515	4792	5171	4106	5146	allyl alcohol dehydrogenase {Nicotiana tabacum;}
MZ00035042	2687	7756	20059	7695	9549.25	Class I heat shock protein (Fragment). {Glycine max;} ^|^PIR|A02923|HHSY34 heat shock protein 34 - soybean (fragment) {Glycine max;} ^|^GB|CAA25580.1|829265|GMHSP1 unnamed protein product; hps 6834 3'''' region (aa 80-153) (1 is 2nd base in codon) {Glycine max;}
MZ00023395	111	794	146	1865	729	class I low-molecular-weight heat shock protein 17.9 {Oryza sativa (japonica cultivar-group);} ^|^GB|AAP06878.1|29893624|AC135208 putative class I low-molecular-weight heat shock protein {Oryza sativa (japon-TRUNCATED-
MZ00032788	522	397	666	404	497.25	class I low-molecular-weight heat shock protein 17.9 {Oryza sativa (japonica cultivar-group);} ^|^GB|AAP06878.1|29893624|AC135208 putative class I low-molecular-weight heat shock protein {Oryza sativa (japon-TRUNCATED-
MZ00014364	1331	2595	3651	4482	3014.75	cold acclimation protein COR413-PM1 {Zea mays;}
MZ00042184	481	156	479	498	403.5	cold acclimation protein COR413-TM1 {Oryza sativa (japonica cultivar-group);}
MZ00024544	18523	15569	25793	28970	22213.8	cold shock protein-1 {Triticum aestivum;}
MZ00040421	2220	826	1902	624	1393	cold-regulated protein {Hordeum vulgare subsp. vulgare;}
MZ00020079	946	862	1534	502	961	cold-regulated protein {Hordeum vulgare subsp. vulgare;}
MZ00057241	482	492	636	504	528.5	contains ESTs D48568(S14863),AU089765(S14863) similar to 16.9 kDa heat shock protein unknown protein {Oryza sativa (japonica cultivar-group);}
MZ00042886	852	1557	3358	1382	1787.25	cytoplasmic aldolase. {Zea mays;}
MZ00035668	940	1014	2347	2462	1690.75	cytoplasmic aldolase. {Zea mays;}
MZ00025109	1809	1627	2051	942	1607.25	Dehydrin DHN1 (M3) (RAB-17 protein). {Zea mays;} ^|^PIR|S08633|S08633 RAB-17 protein - maize {Zea mays;} ^|^GB|CAA34123.1|295856|ZMRAB17G RAB-17 {Zea mays;}
MZ00043424	2603	2112	3245	1884	2461	dehydrin-like protein {Zea mays;}
MZ00034443	775	926	941	713	838.75	dehydrin-like protein {Zea mays;}
MZ00039626	429	151	8596	11321	5124.25	early drought induced protein {Oryza sativa (indica cultivar-group);} ^|^GB|AAT37942.1|47717901|AY607690 low temperature-induced low molecular weight integral membrane protein LTI6b {Oryza sativa (japonica c-TRUNCATED-
MZ00023676	938	1425	5212	1051	2156.5	early drought induced protein {Oryza sativa (indica cultivar-group);} ^|^GB|AAT37942.1|47717901|AY607690 low temperature-induced low molecular weight integral membrane protein LTI6b {Oryza sativa (japonica c-TRUNCATED-
MZ00041500	3412	5837	9503	2089	5210.25	ESTs AU078183(C62904),C73912(E21020) correspond to a region of the predicted gene. Similar to water stress inducible protein (U74296) {Oryza sativa (japonica cultivar-group);}
MZ00040549	2548	1898	1860	155	1615.25	glycine-rich protein - maize (fragment) {Zea mays;} ^|^GB|AAB47173.1|1839581|S82311 This sequence comes from Fig. 1A {Zea mays;}
MZ00035167	61830	31498	56495	22606	43107.2	glycine-rich protein - maize {Zea mays;} ^|^GB|CAA43431.1|22293|ZMGLYR glycine-rich protein {Zea mays;}
MZ00007405	20584	1530	6801	1518	7608.25	glycine-rich protein - maize {Zea mays;} ^|^GB|CAA43431.1|22293|ZMGLYR glycine-rich protein {Zea mays;}
MZ00040470	1101	974	1420	1915	1352.5	glycine-rich protein - maize {Zea mays;} ^|^GB|CAA43431.1|22293|ZMGLYR glycine-rich protein {Zea mays;}
MZ00000549	251	570	851	499	542.75	glycine-rich protein - maize {Zea mays;} ^|^GB|CAA43431.1|22293|ZMGLYR glycine-rich protein {Zea mays;}
MZ00043365	3592	1600	2233	1958	2345.75	glycine-rich protein Tfm5 - tomato {Lycopersicon esculentum;} ^|^GB|CAA64559.1|1166450|LETFM5GEN Tfm5 {Lycopersicon esculentum;}
MZ00043414	629	561	2149	461	950	glycine-rich protein Tfm5 - tomato {Lycopersicon esculentum;} ^|^GB|CAA64559.1|1166450|LETFM5GEN Tfm5 {Lycopersicon esculentum;}
MZ00023727	807	576	566	223	543	glyoxalase I {Zea mays;}
MZ00015801	990	1352	1440	1391	1293.25	glyoxalase II {Oryza sativa;} ^|^GB|BAD33825.1|50726249|AP005735 glyoxalase II {Oryza sativa (japonica cultivar-group);}
MZ00017681	2494	1361	5541	2775	3042.75	harpin-induced protein-like {Oryza sativa (japonica cultivar-group);} ^|^GB|BAD27922.1|50251988|AP004753 harpin-induced protein-like {Oryza sativa (japonica cultivar-group);}
MZ00014627	1054	1744	3720	1319	1959.25	Heat shock 70 kDa protein, mitochondrial precursor. {Phaseolus vulgaris;} ^|^PIR|S25005|S25005 dnaK-type molecular chaperone precursor, mitochondrial - kidney bean {Phaseolus vulgaris;} ^|^GB|-TRUNCATED-
MZ00025353	260	179	455	945	459.75	heat shock factor binding protein 2 {Zea mays;}
MZ00017506	903	1741	2142	1142	1482	heat shock factor RHSF13-like {Oryza sativa (japonica cultivar-group);}
MZ00025151	1293	1499	451	755	999.5	heat shock factor RHSF3 {Oryza sativa (japonica cultivar-group);} ^|^GB|AAO66547.1|29126355|AC120506 putative heat shock transcription factor {Oryza sativa (japonica cultivar-group);}
MZ00028683	707	248	472	479	476.5	heat shock factor RHSF3 {Oryza sativa (japonica cultivar-group);} ^|^GB|AAO66547.1|29126355|AC120506 putative heat shock transcription factor {Oryza sativa (japonica cultivar-group);}
MZ00024068	657	775	1970	1083	1121.25	heat shock factor-binding protein 1 {Zea mays;} ^|^GB|AAM15928.1|20257532|AF494284 heat shock factor-binding protein 1 {Zea mays;}
MZ00042235	414	704	1096	233	611.75	heat shock protein 16.8. {Triticum aestivum;}
MZ00057368	956	1180	1341	1893	1342.5	heat shock protein 17.2 - maize {Zea mays;} ^|^GB|CAA46641.1|22335|ZMHSP172 heat shock protein 17.2 {Zea mays;}
MZ00017484	820	311	2282	1072	1121.25	heat shock protein 17.2 - maize {Zea mays;} ^|^GB|CAA46641.1|22335|ZMHSP172 heat shock protein 17.2 {Zea mays;}
MZ00017448	453	672	2578	497	1050	heat shock protein 17.2 - maize {Zea mays;} ^|^GB|CAA46641.1|22335|ZMHSP172 heat shock protein 17.2 {Zea mays;}
MZ00031854	952	257	247	515	492.75	heat shock protein 17.2 - maize {Zea mays;} ^|^GB|CAA46641.1|22335|ZMHSP172 heat shock protein 17.2 {Zea mays;}
MZ00040558	250	162	667	587	416.5	heat shock protein 17.2 - maize {Zea mays;} ^|^GB|CAA46641.1|22335|ZMHSP172 heat shock protein 17.2 {Zea mays;}
MZ00036911	3899	4326	5196	2210	3907.75	heat shock protein 26. {Zea mays;}
MZ00029816	948	206	2650	1364	1292	heat shock protein 26. {Zea mays;}
MZ00019093	3700	6944	3981	1759	4096	heat shock protein 70 {Triticum aestivum;}
MZ00036540	583	566	201	590	485	heat shock protein 70 {Triticum aestivum;}
MZ00042956	5884	4563	3462	3579	4372	Heat shock protein 82. {Oryza sativa;} ^|^PIR|S25541|S25541 heat shock protein 82 - rice (strain Taichung Native One) {Oryza sativa;} ^|^GB|BAD08897.1|42407751|AP003892 heat shock protein 82 {Oryza sativa (j-TRUNCATED-
MZ00042955	1069	1170	1489	418	1036.5	Heat shock protein 82. {Oryza sativa;} ^|^PIR|S25541|S25541 heat shock protein 82 - rice (strain Taichung Native One) {Oryza sativa;} ^|^GB|BAD08897.1|42407751|AP003892 heat shock protein 82 {Oryza sativa (j-TRUNCATED-
MZ00023484	77	516	1503	1063	789.75	Heat shock protein 82. {Oryza sativa;} ^|^PIR|S25541|S25541 heat shock protein 82 - rice (strain Taichung Native One) {Oryza sativa;} ^|^GB|BAD08897.1|42407751|AP003892 heat shock protein 82 {Oryza sativa (j-TRUNCATED-
MZ00042904	380	436	535	863	553.5	Heat shock protein 82. {Oryza sativa;} ^|^PIR|S25541|S25541 heat shock protein 82 - rice (strain Taichung Native One) {Oryza sativa;} ^|^GB|BAD08897.1|42407751|AP003892 heat shock protein 82 {Oryza sativa (j-TRUNCATED-
MZ00043051	1089	946	725	809	892.25	heat shock protein 90 {Oryza sativa (japonica cultivar-group);} ^|^GB|AAL79732.1|18855040|AC091774 heat shock protein 90 {Oryza sativa (japonica cultivar-group);}
MZ00025801	1007	643	811	918	844.75	heat shock protein HSP101 {Zea mays;} ^|^GB|AAD25223.1|4584957|AF077337 heat shock protein 101 {Zea mays;}
MZ00015499	1553	1275	893	1099	1205	heat shock protein hsp22 precursor, mitochondrial - maize {Zea mays;} ^|^GB|AAC12279.1|3015621|AF035460 low molecular weight heat shock protein precursor {Zea mays;}
MZ00043372	1633	1530	1436	2136	1683.75	heat shock protein hsp70. {Pisum sativum;}
MZ00041287	6124	8108	10214	7533	7994.75	heat shock protein hsp70. {Zea mays;}
MZ00013921	2961	3124	2845	815	2436.25	heat shock protein hsp70. {Zea mays;}
MZ00056613	609	367	1503	891	842.5	heat shock protein HSP82 - maize {Zea mays;}
MZ00031179	1252	1	730	1980	990.75	hydroxyproline-rich glycoprotein DZ-HRGP {Volvox carteri f. nagariensis;}
MZ00057240	491	417	427	328	415.75	hydroxyproline-rich glycoprotein DZ-HRGP {Volvox carteri f. nagariensis;}
MZ00026693	479	738	2055	2565	1459.25	hydroxyproline-rich glycoprotein-like {Oryza sativa (japonica cultivar-group);} ^|^GB|BAD22889.1|48716274|AP004020 hydroxyproline-rich glycoprotein-like {Oryza sativa (japonica cultivar-group);}
MZ00028039	11212	6963	18063	13101	12334.7	Late embryogenesis abundant protein EMB564. {Zea mays;} ^|^PIR|S16249|S16249 embryonic abundant protein - maize {Zea mays;} ^|^GB|CAA39063.1|22271|ZMEACI embrygenic protein {Zea mays;}
MZ00044290	1167	1053	1992	899	1277.75	Late embryogenesis abundant protein EMB564. {Zea mays;} ^|^PIR|S16249|S16249 embryonic abundant protein - maize {Zea mays;} ^|^GB|CAA39063.1|22271|ZMEACI embrygenic protein {Zea mays;}
MZ00019156	1121	1175	5289	2920	2626.25	late embryonic abundant protein EMB2 - white spruce {Picea glauca;} ^|^GB|AAB01563.1|1350522|PIAEMB2R late embryogenesis abundant protein {Picea glauca;}
MZ00041570	2689	1593	3985	1536	2450.75	light induced protein like protein {Oryza sativa (japonica cultivar-group);}
MZ00013531	1583	445	1444	842	1078.5	Light regulated protein precursor. {Oryza sativa;} ^|^PIR|S33632|S33632 lir1 protein - rice {Oryza sativa;} ^|^GB|BAD45513.1|52076611|AP003727 putative CR9 {Oryza sativa (japonica cultivar-group);} ^|^GB|BAB-TRUNCATED-
MZ00014071	1531	900	414	1534	1094.75	light-inducible protein ATLS1 - Arabidopsis thaliana {Arabidopsis thaliana;} ^|^GB|AAM10137.1|20148493|AY081575 light-inducible protein ATLS1 {Arabidopsis thaliana;} ^|^GB|AAL32937.1|17065566|AY062859 light--TRUNCATED-
MZ00017086	434	491	223	584	433	multi resistance protein [imported] - Arabidopsis thaliana {Arabidopsis thaliana;} ^|^GB|CAA72120.1|2980641|ATMRPPROT multi resistance protein {Arabidopsis thaliana;} ^|^GB|AAG14965.1|10197658|AF225908 sulfo-TRUNCATED-
MZ00027316	629	449	568	249	473.75	multidrug resistance associated protein 1 {Zea mays;} ^|^GB|AAO72315.1|37694078|AY186244 multidrug resistance associated protein 1 {Zea mays;}
MZ00018179	607	1223	1528	1615	1243.25	multidrug resistance-associated protein MRP1 {Triticum aestivum;}
MZ00025980	561	1511	1106	901	1019.75	multidrug-resistance associated protein 3 {Zea mays;}
MZ00044463	958	889	827	534	802	multiple stress-associated zinc-finger protein {Oryza sativa (indica cultivar-group);} ^|^GB|AAF74344.1|8307828|AF140722 multiple stress-responsive zinc-finger protein {Oryza sativa (indica cultivar-group);}
MZ00028258	1213	1141	256	955	891.25	osmotin-like protein {Benincasa hispida;}
MZ00014487	1660	4115	8734	6358	5216.75	polygalacturonase {Phleum pratense;}
MZ00017185	2408	1334	1699	1767	1802	proline-rich family protein-like {Oryza sativa (japonica cultivar-group);}
MZ00015780	582	481	591	488	535.5	proline-rich protein-like {Oryza sativa (japonica cultivar-group);}
MZ00015779	361	471	612	274	429.5	proline-rich protein-like {Oryza sativa (japonica cultivar-group);}
MZ00043105	17884	15810	25704	17219	19154.2	protein WSI724 - rice {Oryza sativa;} ^|^GB|AAT78838.1|50582768|AC138004 putative dehydrin (having alternative splicing products) {Oryza sativa (japonica cultivar-group);} ^|^GB|BAA05539.1|537403|RICWSI724 W-TRUNCATED-
MZ00043104	8371	6096	6154	3999	6155	protein WSI724 - rice {Oryza sativa;} ^|^GB|AAT78838.1|50582768|AC138004 putative dehydrin (having alternative splicing products) {Oryza sativa (japonica cultivar-group);} ^|^GB|BAA05539.1|537403|RICWSI724 W-TRUNCATED-
MZ00042065	1703	1294	1497	1234	1432	protein WSI724 - rice {Oryza sativa;} ^|^GB|AAT78838.1|50582768|AC138004 putative dehydrin (having alternative splicing products) {Oryza sativa (japonica cultivar-group);} ^|^GB|BAA05539.1|537403|RICWSI724 W-TRUNCATED-
MZ00035260	3921	2150	3549	3142	3190.5	putative 17.8 kDa class II heat shock protein {Oryza sativa (japonica cultivar-group);}
MZ00016770	3750	3295	2202	4808	3513.75	putative drought-induced protein {Oryza sativa (japonica cultivar-group);}
MZ00044318	3421	1738	2062	1976	2299.25	putative glycine rich protein {Oryza sativa (japonica cultivar-group);} ^|^GB|AAT85066.1|50872466|AC092779 hypothetical protein {Oryza sativa (japonica cultivar-group);}
MZ00028384	332	376	1032	673	603.25	putative glycine rich protein {Oryza sativa (japonica cultivar-group);} ^|^GB|AAT85066.1|50872466|AC092779 hypothetical protein {Oryza sativa (japonica cultivar-group);}
MZ00043230	5277	8070	14737	8871	9238.75	putative glycine-rich protein {Oryza sativa (japonica cultivar-group);}
MZ00043229	4082	3930	2950	4806	3942	putative glycine-rich protein {Oryza sativa (japonica cultivar-group);}
MZ00017173	4364	4190	2530	3143	3556.75	putative glycine-rich protein {Oryza sativa (japonica cultivar-group);}
MZ00043231	1	1260	4704	642	1651.75	putative glycine-rich protein {Oryza sativa (japonica cultivar-group);}
MZ00043232	865	785	731	861	810.5	putative glycine-rich protein {Oryza sativa (japonica cultivar-group);}
MZ00016503	728	388	640	586	585.5	putative glycine-rich protein {Oryza sativa (japonica cultivar-group);}
MZ00029348	583	500	758	411	563	putative glycine-rich protein {Oryza sativa (japonica cultivar-group);}
MZ00017428	2036	2067	3389	2304	2449	putative glycine-rich protein {Oryza sativa (japonica cultivar-group);} ^|^GB|BAD09035.1|42407895|AP003925 putative glycine-rich protein {Oryza sativa (japonica cultivar-group);}
MZ00016231	5508	5065	3450	7176	5299.75	putative glycine-rich protein {Oryza sativa (japonica cultivar-group);} ^|^GB|BAD17439.1|46806215|AP005643 putative glycine-rich protein {Oryza sativa (japonica cultivar-group);}
MZ00042044	788	360	2121	544	953.25	putative glycine-rich protein {Oryza sativa (japonica cultivar-group);} ^|^GB|BAD17439.1|46806215|AP005643 putative glycine-rich protein {Oryza sativa (japonica cultivar-group);}
MZ00043449	21489	14488	5800	1516	10823.2	putative Glycine-rich protein 2 {Oryza sativa (japonica cultivar-group);} ^|^GB|BAD07599.1|41052743|AP004078 putative Glycine-rich protein 2 {Oryza sativa (japonica cultivar-group);}
MZ00024419	914	1387	1993	8204	3124.5	putative Glycine-rich protein 2 {Oryza sativa (japonica cultivar-group);} ^|^GB|BAD07599.1|41052743|AP004078 putative Glycine-rich protein 2 {Oryza sativa (japonica cultivar-group);}
MZ00024139	3475	2482	5212	3245	3603.5	Putative heat shock 70 KD protein, mitochondrial precursor {Oryza sativa (japonica cultivar-group);}
MZ00030970	8319	8599	4	3	4231.25	putative heat shock protein {Oryza sativa (japonica cultivar-group);}
MZ00048755	928	857	432	735	738	putative heat shock protein 40 {Oryza sativa (japonica cultivar-group);} ^|^GB|BAB17212.1|11034711|AP002855 putative heat shock protein 40 {Oryza sativa (japonica cultivar-group);}
MZ00014625	1706	1068	4099	2122	2248.75	putative heat-shock protein {Arabidopsis thaliana;} ^|^GB|AAF13098.1|6466963|ATAC009176 putative heat-shock protein {Arabidopsis thaliana;}
MZ00015015	513	271	443	462	422.25	putative heat-shock protein {Oryza sativa (japonica cultivar-group);}
MZ00036643	4927	6727	5630	9777	6765.25	putative heat-shock protein {Oryza sativa (japonica cultivar-group);} ^|^GB|BAB32902.1|13122421|AP003047 putative heat-shock protein {Oryza sativa (japonica cultivar-group);}
MZ00024121	4111	6095	7726	4740	5668	putative heat-shock protein {Oryza sativa (japonica cultivar-group);} ^|^GB|BAB32902.1|13122421|AP003047 putative heat-shock protein {Oryza sativa (japonica cultivar-group);}
MZ00025013	1022	1986	1406	1241	1413.75	putative heat-shock protein {Oryza sativa (japonica cultivar-group);} ^|^GB|BAB32902.1|13122421|AP003047 putative heat-shock protein {Oryza sativa (japonica cultivar-group);}
MZ00043056	427	331	746	183	421.75	putative heat-shock protein 90 {Euphorbia esula;}
MZ00030551	2631	2515	2821	2022	2497.25	putative HSP70 {Oryza sativa (japonica cultivar-group);} ^|^GB|BAB67894.1|15623835|AP003231 putative HSP70 {Oryza sativa (japonica cultivar-group);}
MZ00026840	821	712	3499	1112	1536	putative Hsp70 binding protein {Oryza sativa (japonica cultivar-group);}
MZ00028141	694	321	966	937	729.5	putative Hsp70 binding protein {Oryza sativa (japonica cultivar-group);}
MZ00041368	2069	1668	1847	1084	1667	putative iron-stress related protein {Oryza sativa (japonica cultivar-group);} ^|^GB|BAD19601.1|47496841|AP004881 putative iron-stress related protein {Oryza sativa (japonica cultivar-group);}
MZ00024561	1685	375	266	664	747.5	putative late embryogenesis abundant protein {Oryza sativa (japonica cultivar-group);}
MZ00041369	518	389	824	561	573	putative late embryogenesis abundant protein {Oryza sativa (japonica cultivar-group);}
MZ00036066	2565	620	1664	1158	1501.75	putative low temperature and salt responsive protein {Triticum aestivum;}
MZ00048862	559	291	1179	276	576.25	putative proline-rich protein {Oryza sativa (japonica cultivar-group);} ^|^GB|AAM18749.1|20279469|AC099325 putative proline-rich protein {Oryza sativa (japonica cultivar-group);} ^|^GB|AAL82653.1|18958670|AC-TRUNCATED-
MZ00056661	508	450	1030	591	644.75	putative proline-rich protein APG {Oryza sativa (japonica cultivar-group);}
MZ00050484	1273	309	969	1092	910.75	putative salt tolerance protein {Oryza sativa (japonica cultivar-group);}
MZ00024563	2050	567	1254	2251	1530.5	putative salt tolerance protein 3 {Oryza sativa (japonica cultivar-group);}
MZ00015045	2498	1054	3398	7097	3511.75	putative salt tolerance protein 5 {Oryza sativa (japonica cultivar-group);}
MZ00014784	3278	2912	3272	3507	3242.25	putative salt-inducible protein kinase {Zea mays;}
MZ00014785	448	303	1153	533	609.25	putative salt-inducible protein kinase {Zea mays;}
MZ00016836	905	1176	952	1042	1018.75	putative short chain alcohol dehydrogenase {Oryza sativa (japonica cultivar-group);} ^|^GB|AAT77908.1|50540752|AC135595 putative alcohol dehydrogenase {Oryza sativa (japonica cultivar-group);}
MZ00019168	982	532	1345	1094	988.25	Putative small heat shock protein {Oryza sativa (japonica cultivar-group);} ^|^GB|AAN06830.1|22773224|AC099401 Putative small heat shock protein {Oryza sativa (japonica cultivar-group);}
MZ00015619	3718	3383	3019	4096	3554	putative stress related-like protein interactor {Oryza sativa (japonica cultivar-group);}
MZ00013947	590	437	620	803	612.5	putative stress-induced protein sti1 {Oryza sativa (japonica cultivar-group);}
MZ00026357	504	238	1639	307	672	putative stress-inducible membrane pore protein {Oryza sativa (japonica cultivar-group);} ^|^GB|BAB20636.1|12060507|AP002871 putative stress-inducible membrane pore protein {Oryza sativa (japonica cultivar-g-TRUNCATED-
MZ00024881	3772	4487	4336	2775	3842.5	putative stress-related protein {Oryza sativa (japonica cultivar-group);}
MZ00030767	551	477	550	701	569.75	putative UVB-resistance protein UVR8 {Oryza sativa (japonica cultivar-group);}
MZ00033332	630	418	487	162	424.25	putative UVB-resistance protein UVR8 {Oryza sativa (japonica cultivar-group);}
MZ00024937	602	329	517	1296	686	putative wound inductive gene {Oryza sativa (japonica cultivar-group);}
MZ00046743	394	261	508	1221	596	putative wound inductive gene {Oryza sativa (japonica cultivar-group);}
MZ00024921	3585	2171	2923	2693	2843	salt tolerance protein 4 {Beta vulgaris;}
MZ00024920	1877	1160	2114	1625	1694	salt tolerance protein 4 {Beta vulgaris;}
MZ00016855	1242	231	886	2170	1132.25	salt-inducible protein kinase {Zea mays;}
MZ00056376	510	1037	895	1526	992	Salt-stress root protein RS1. {Oryza sativa;} ^|^GB|BAA96588.1|8467987|AP002481 unnamed protein product; ESTs AU091660(E2040),D41131(S3421) correspond to a region of the predicted gene. Similar to Nicotiana -TRUNCATED-
MZ00041184	302	324	567	500	423.25	Salt-stress root protein RS1. {Oryza sativa;} ^|^GB|BAA96588.1|8467987|AP002481 unnamed protein product; ESTs AU091660(E2040),D41131(S3421) correspond to a region of the predicted gene. Similar to Nicotiana -TRUNCATED-
MZ00049070	594	491	610	781	619	small heat shock-like protein {Sorghum bicolor;}
MZ00017449	15840	10944	39689	17672	21036.2	small heat-shock protein class I, 18.6K - common sunflower {Helianthus annuus;} ^|^GB|AAB63310.1|1235896|HAU46544 18.6 kDa heat-shock protein {Helianthus annuus;}
MZ00013718	8500	229	3386	1357	3368	wali7 gene. {Triticum aestivum;}
MZ00043720	533	480	733	797	635.75	water-stress protein {Zea mays;}
MZ00014015	875	446	657	310	572	Wound-induced basic protein. {Phaseolus vulgaris;} ^|^PIR|JS0731|JS0731 wound-inducible basic protein - kidney bean {Phaseolus vulgaris;} ^|^GB|AAA33774.1|169365|PHVPVPR4A basic protein {Phaseolus vulgaris;}-TRUNCATED-
MZ00041513	558	759	284	472	518.25	wound-induced protease inhibitor {Zea mays subsp. parviglumis;} ^|^GB|AAL01293.1|15529458|AF396304 wound-induced protease inhibitor {Zea mays subsp. parviglumis;} ^|^GB|AAL01290.1|15529452|AF396301 wound-ind-TRUNCATED-
MZ00026485	124	131	443	462	290	putative glyoxalase {Oryza sativa (japonica cultivar-group);}
MZ00023727	807	576	566	223	543	glyoxalase I {Zea mays;}
MZ00015801	990	1352	1440	1391	1293.25	glyoxalase II {Oryza sativa;} ^|^GB|BAD33825.1|50726249|AP005735 glyoxalase II {Oryza sativa (japonica cultivar-group);}
MZ00015127	2740	684	2253	2435	2028	Hydroxyacylglutathione hydrolase cytoplasmic (EC 3.1.2.6) (GlyoxalaseII) (Glx II). {Arabidopsis thaliana;} ^|^GB|AAK96522.1|15450457|AY052329 AT3g10850/T7M13_7 {Arabidopsis thaliana;} ^|^GB|CAA69644.1|192492-TRUNCATED-
MZ00036142	784	740	1467	1067	1014.5	Lactoylglutathione lyase (EC 4.4.1.5) (Methylglyoxalase)(Aldoketomutase) (Glyoxalase I) (Glx I) (Ketone-aldehyde mutase)(S-D-lactoylglutathione methylglyoxal lyase). {Cicer arietinum;} ^|^GB|CAA12028.1|2909424|CAR224520 Glyoxalase I {Cicer arietinum;}
Antioxidant genes
MZ00013610	13161	9665	15642	13106	12893.5	catalase (EC 1.11.1.6) 1 - maize {Zea mays;} ^|^GB|CAA42720.1|311239|ZMCATA1 catalase-1 {Zea mays;}
MZ00042480	1785	1808	2171	2013	1944.25	Catalase isozyme 2 (EC 1.11.1.6). {Zea mays;} ^|^GB|CAA38588.1|22234|ZMCAT2R catalase {Zea mays;}
MZ00019402	1114	873	966	4542	1873.75	Catalase isozyme 2 (EC 1.11.1.6). {Zea mays;} ^|^GB|CAA38588.1|22234|ZMCAT2R catalase {Zea mays;}
MZ00034401	748	225	606	586	541.25	glutathione S-transferase GST 12 {Zea mays;}
MZ00031082	690	369	3016	733	1202	glutathione S-transferase GST 14 {Zea mays;}
MZ00025511	745	1981	1268	365	1089.75	glutathione S-transferase GST 17 {Zea mays;}
MZ00014859	575	734	370	264	485.75	glutathione S-transferase GST 18 {Zea mays;}
MZ00023465	391	737	31673	4836	9409.25	glutathione S-transferase GST 22 {Zea mays;}
MZ00017612	716	628	737	1004	771.25	glutathione S-transferase GST 28 {Zea mays;}
MZ00026160	27224	36388	32887	13963	27615.5	glutathione S-transferase GST 30 {Zea mays;}
MZ00020228	604	667	2021	1439	1182.75	glutathione S-transferase GST 31 {Zea mays;}
MZ00017039	6020	11782	30061	9529	14348	glutathione S-transferase GST 36 {Zea mays;}
MZ00020298	715	389	1053	787	736	glutathione S-transferase GST 37 {Zea mays;}
MZ00041713	515	413	1056	478	615.5	glutathione S-transferase GST 8 {Zea mays;}
MZ00026898	8958	4389	4843	3228	5354.5	glutathione S-transferase GST 9 {Zea mays;}
MZ00018403	915	896	2401	1168	1345	glutathione S-transferase GST 9 {Zea mays;}
MZ00037470	7639	5985	37746	9863	15308.3	glutathione S-transferase:ISOTYPE=IV. {Zea mays;}
MZ00024722	337	528	1617	520	750.5	glutathione S-transferase:ISOTYPE=IV. {Zea mays;}
MZ00017753	11369	20619	15803	13753	15386	glutathione transferase (EC 2.5.1.18) - maize {Zea mays;} ^|^GB|CAA73369.1|2288969|ZMY12862 glutathione transferase {Zea mays;}
MZ00042868	1464	6304	7466	2215	4362.25	glutathione transferase (EC 2.5.1.18) - maize {Zea mays;} ^|^GB|CAA73369.1|2288969|ZMY12862 glutathione transferase {Zea mays;}
MZ00042869	525	526	2106	535	923	glutathione transferase (EC 2.5.1.18) - maize {Zea mays;} ^|^GB|CAA73369.1|2288969|ZMY12862 glutathione transferase {Zea mays;}
MZ00015249	1971	1578	9294	2892	3933.75	GST7 protein {Zea mays;}
MZ00014666	483	572	1933	772	940	Peroxiredoxin (Rehydrin homolog) (B15C). {Hordeum vulgare;} ^|^PIR|S60285|S60285 B15C protein - barley {Hordeum vulgare;} ^|^GB|CAA65387.1|1694833|HVPER1 peroxiredoxin {Hordeum vulgare subsp. vulgare;} ^|^GB-TRUNCATED-
MZ00041389	7651	8212	19173	5363	10099.7	peroxiredoxin {Oryza sativa (japonica cultivar-group);} ^|^GB|BAC01192.1|21644633|AP003264 peroxiredoxin {Oryza sativa (japonica cultivar-group);} ^|^GB|AAG40130.1|11761654|AF203879 peroxiredoxin {Oryza sati-TRUNCATED-
MZ00039019	4539	170	3487	4406	3150.5	peroxiredoxin {Oryza sativa (japonica cultivar-group);} ^|^GB|BAC01192.1|21644633|AP003264 peroxiredoxin {Oryza sativa (japonica cultivar-group);} ^|^GB|AAG40130.1|11761654|AF203879 peroxiredoxin {Oryza sati-TRUNCATED-
MZ00015071	3746	4379	1885	2564	3143.5	putative glutathione S-transferase {Oryza sativa (japonica cultivar-group);}
MZ00024917	1522	444	904	589	864.75	putative glutathione S-transferase {Oryza sativa (japonica cultivar-group);}
MZ00046592	780	298	1202	352	658	putative glutathione S-transferase {Oryza sativa (japonica cultivar-group);} ^|^GB|AAM12493.1|20146757|AC074232 putative glutathione S-transferase {Oryza sativa (japonica cultivar-group);}
MZ00016056	474	298	748	1102	655.5	putative glutathione S-transferase OsGSTZ1 {Oryza sativa (japonica cultivar-group);}
MZ00014088	4144	4035	4736	1758	3668.25	superoxide dismutase (EC 1.15.1.1) (Cu-Zn) 2 - maize {Zea mays;} ^|^GB|AAA33511.1|168622|MZESOD2A SOD2 protein {Zea mays;} ^|^GB|AAA33510.1|168620|MZESOD2 superoxide dismutase 2 {Zea mays;}
MZ00014089	529	655	1653	758	898.75	superoxide dismutase (EC 1.15.1.1) (Cu-Zn) 2 - maize {Zea mays;} ^|^GB|AAA33511.1|168622|MZESOD2A SOD2 protein {Zea mays;} ^|^GB|AAA33510.1|168620|MZESOD2 superoxide dismutase 2 {Zea mays;}
MZ00056486	12917	2753	6047	2509	6056.5	superoxide dismutase (EC 1.15.1.1) (Cu-Zn) 4, cytosolic [validated] - maize {Zea mays;} ^|^GB|CAB57992.1|6018682|ZMSOD4 superoxide dismutase-4AP {Zea mays;}
MZ00024194	1346	4360	7700	5217	4655.75	superoxide dismutase (EC 1.15.1.1) (Cu-Zn) 4, cytosolic [validated] - maize {Zea mays;} ^|^GB|CAB57992.1|6018682|ZMSOD4 superoxide dismutase-4AP {Zea mays;}
MZ00024196	1317	544	1708	1020	1147.25	superoxide dismutase (EC 1.15.1.1) (Cu-Zn) 4, cytosolic [validated] - maize {Zea mays;} ^|^GB|CAB57992.1|6018682|ZMSOD4 superoxide dismutase-4AP {Zea mays;}
MZ00013850	196	641	836	894	641.75	Superoxide dismutase [Cu-Zn] 4AP (EC 1.15.1.1). {Zea mays;}
MZ00024315	833	458	4205	1333	1707.25	Superoxide dismutase [Mn] 3.1, mitochondrial precursor (EC 1.15.1.1). {Zea mays;} ^|^GB|CAA31058.1|22481|ZMSOD3 unnamed protein product; superoxide dismutase-3 precursor (AA -32 to 203) {Zea mays;}
MZ00015168	809	436	903	494	660.5	Superoxide dismutase [Mn] 3.4, mitochondrial precursor (EC 1.15.1.1). {Zea mays;} ^|^PIR|B48684|B48684 superoxide dismutase (EC 1.15.1.1) (Mn) 3.2 precursor - maize {Zea mays;} ^|^GB|AAA72022.2|7548002|MZEMTMSODC Mn-superoxide dismutase {Zea mays;}
MZ00024195	1877	1992	5369	7100	4084.5	superoxide dismutase 4A {Zea mays;} ^|^GB|CAB57993.1|6018746|ZMSOD4A superoxide dismutase-4A {Zea mays;}
Biotic stress-related genes
MZ00023339	714	12	11	1194	482.75	Avr9/Cf-9 rapidly elicited protein-like {Oryza sativa (japonica cultivar-group);} ^|^GB|BAD21861.1|47848077|AP004837 Avr9/Cf-9 rapidly elicited protein-like {Oryza sativa (japonica cultivar-group);} -TRUNCATED-
MZ00042196	112	1044	93	854	525.75	benzothiadiazole-induced somatic embryogenesis receptor kinase 1 {Oryza sativa (indica cultivar-group);}
MZ00041565	1309	540	1232	586	916.75	biostress-resistance-related protein {Triticum aestivum;}
MZ00014502	952	386	1007	373	679.5	biostress-resistance-related protein {Triticum aestivum;}
MZ00027435	4669	3318	7454	1700	4285.25	disease resistance response protein-like {Oryza sativa (japonica cultivar-group);}
MZ00056644	2100	3777	7615	3521	4253.25	disease resistance response protein-like {Oryza sativa (japonica cultivar-group);} ^|^GB|BAC16015.1|22831155|AP004308 disease resistance response protein-like {Oryza sativa (japonica cultivar-group);} -TRUNCATED-
MZ00016498	1376	1358	5470	680	2221	disease resistance response protein-like {Oryza sativa (japonica cultivar-group);} ^|^GB|BAC16015.1|22831155|AP004308 disease resistance response protein-like {Oryza sativa (japonica cultivar-group);} -TRUNCATED-
MZ00043322	4358	4622	9680	4743	5850.75	Erwinia induced protein 2 {Oryza sativa (japonica cultivar-group);}
MZ00015552	930	989	2252	1771	1485.5	hypersensitive-induced response protein {Zea mays;}
MZ00025310	592	653	373	170	447	hypersensitive-induced response protein {Zea mays;}
MZ00036323	201	427	574	450	413	hypersensitive-induced response protein {Zea mays;}
MZ00020779	580	79	1403	5	516.75	leucine rich repeat containing protein {Oryza sativa (japonica cultivar-group);} ^|^GB|AAU89211.1|53370716|AC147802 polygalacturonase-inhibiting protein -related {Oryza sativa (japonica cultivar-group);} -TRUNCATED-
MZ00014783	720	326	231	793	517.5	leucine-rich repeat resistance protein-like protein {Gossypium hirsutum;}
MZ00018774	1359	1034	825	400	904.5	leucine-rich repeat-like protein {Oryza sativa (japonica cultivar-group);}
MZ00031378	474	450	311	397	408	probable receptor-like protein kinase [imported] - Arabidopsis thaliana {Arabidopsis thaliana;} ^|^GB|AAD18154.1|4371296|AC006260 putative receptor-like protein kinase {Arabidopsis thaliana;}
MZ00027253	340	478	568	237	405.75	putative avr9 elicitor response protein {Oryza sativa (japonica cultivar-group);}
MZ00041362	1400	1046	1511	942	1224.75	putative Avr9/Cf-9 rapidly elicited protein {Oryza sativa (japonica cultivar-group);} ^|^GB|BAC66766.1|29467539|AP005506 putative Avr9/Cf-9 rapidly elicited protein {Oryza sativa (japonica cultivar-group);} -TRUNCATED-
MZ00028475	446	151	1529	776	725.5	putative avrRpt2-induced AIG2 protein {Oryza sativa (japonica cultivar-group);} ^|^GB|BAD53793.1|53792757|AP003726 putative avrRpt2-induced AIG2 protein {Oryza sativa (japonica cultivar-group);}
MZ00028513	546	354	296	427	405.75	putative brassinosteroid LRR receptor kinase protein {Oryza sativa (japonica cultivar-group);} ^|^GB|BAD30371.1|50509961|AP003842 putative brassinosteroid LRR receptor kinase protein {Oryza sativa (japonica -TRUNCATED-
MZ00017115	6497	6837	5738	6760	6458	putative leucine-rich repeat protein {Oryza sativa (japonica cultivar-group);}
MZ00015574	1192	1363	2808	2947	2077.5	putative mlo2 protein {Oryza sativa (japonica cultivar-group);}
MZ00015981	571	284	509	313	419.25	putative PLRR-4 polymorphic leucine-rich repeat protein {Oryza sativa (japonica cultivar-group);}
MZ00026869	428	489	807	324	512	putative receptor-like kinase Xa21-binding protein 3 {Oryza sativa (japonica cultivar-group);} ^|^GB|AAK58690.1|14279688|AF272860 receptor-like kinase Xa21-binding protein 3 {Oryza sativa;}
MZ00028198	593	278	487	391	437.25	putative receptor-like kinase Xa21-binding protein 3 {Oryza sativa (japonica cultivar-group);} ^|^GB|AAK58690.1|14279688|AF272860 receptor-like kinase Xa21-binding protein 3 {Oryza sativa;}
MZ00042434	1046	495	796	460	699.25	putative receptor-like protein kinase {Oryza sativa (japonica cultivar-group);}
MZ00043958	754	703	920	1069	861.5	putative receptor-like protein kinase 1 {Oryza sativa (japonica cultivar-group);}
MZ00026879	3674	2159	1534	2067	2358.5	putative receptor-mediated endocytosis 1 isoform I {Oryza sativa (japonica cultivar-group);} ^|^GB|BAD45606.1|52076693|AP003935 putative receptor-mediated endocytosis 1 isoform I {Oryza sativa (japonica cult-TRUNCATED-
MZ00036862	305	610	945	861	680.25	putative silverleaf whitefly-induced protein 1 {Oryza sativa (japonica cultivar-group);}
MZ00027385	305	415	492	608	455	putative silverleaf whitefly-induced protein 1 {Oryza sativa (japonica cultivar-group);}
MZ00044263	1361	953	1879	1676	1467.25	receptor like protein {Oryza sativa (japonica cultivar-group);}
MZ00019936	685	420	394	546	511.25	receptor protein kinase PERK1-like protein {Oryza sativa (japonica cultivar-group);} ^|^GB|BAD01244.1|38175551|AP004464 receptor protein kinase PERK1-like protein {Oryza sativa (japonica cultivar-group);} -TRUNCATED-
MZ00031099	1728	1202	513	1316	1189.75	receptor protein kinase. {Zea mays;}
Hormone-related genes
MZ00028318	3836	5900	9322	515	4893.25	abcisic acid-inducible protein kinanase {Oryza sativa (indica cultivar-group);}
MZ00041068	38276	29256	57254	13954	34685	abscisic acid inducible gene. {Zea mays;}
MZ00037908	1	1325	2037	364	931.75	abscisic acid inducible gene. {Zea mays;}
MZ00029811	333	598	738	56	431.25	abscisic acid-inducible protein kinase {Oryza sativa (japonica cultivar-group);} ^|^GB|BAD17997.1|46917330|AB125302 serine/threonine protein kinase SAPK1 {Oryza sativa (japonica cultivar-group);}
MZ00024115	830	223	1191	646	722.5	auxin response factor 1 {Oryza sativa (japonica cultivar-group);}
MZ00014879	860	390	802	434	621.5	auxin response factor 2 {Oryza sativa (japonica cultivar-group);}
MZ00048390	960	716	927	931	883.5	auxin-induced protein-like {Oryza sativa (japonica cultivar-group);}
MZ00015726	1032	905	2284	919	1285	auxin-induced protein-related-like protein {Oryza sativa (japonica cultivar-group);}
MZ00026596	556	633	2507	1442	1284.5	ethylene responsive element binding factor3 {Oryza sativa (japonica cultivar-group);} ^|^GB|BAB03248.1|9309342|AB037183 ethylene responsive element binding factor3 {Oryza sativa;} ^|^GB|BAB16083.1|10567106|A-TRUNCATED-
MZ00018574	250	340	654	374	404.5	ethylene responsive element binding factor3 {Oryza sativa (japonica cultivar-group);} ^|^GB|BAB03248.1|9309342|AB037183 ethylene responsive element binding factor3 {Oryza sativa;} ^|^GB|BAB16083.1|10567106|A-TRUNCATED-
MZ00042351	697	82	100	723	400.5	ethylene responsive element binding factor3 {Oryza sativa (japonica cultivar-group);} ^|^GB|BAB03248.1|9309342|AB037183 ethylene responsive element binding factor3 {Oryza sativa;} ^|^GB|BAB16083.1|10567106|A-TRUNCATED-
MZ00042403	2000	5296	326	1149	2192.75	ethylene-insensitive-3-like protein {Oryza sativa (japonica cultivar-group);}
MZ00025331	213	415	617	1065	577.5	ethylene-insensitive-3-like protein {Oryza sativa (japonica cultivar-group);}
MZ00030445	12336	7628	14994	7474	10608	ethylene-responsive factor-like protein 1 {Zea mays;}
MZ00014304	874	1506	1582	1255	1304.25	ethylene-responsive small GTP-binding protein {Oryza sativa (japonica cultivar-group);} ^|^GB|AAS91045.1|46392555|AY579410 small GTP-binding protein {Oryza sativa (japonica cultivar-group);}
MZ00041482	900	487	2323	787	1124.25	ethylene-responsive small GTP-binding protein {Oryza sativa (japonica cultivar-group);} ^|^GB|AAS91045.1|46392555|AY579410 small GTP-binding protein {Oryza sativa (japonica cultivar-group);}
MZ00014305	627	609	1343	1532	1027.75	ethylene-responsive small GTP-binding protein {Oryza sativa (japonica cultivar-group);} ^|^GB|AAS91045.1|46392555|AY579410 small GTP-binding protein {Oryza sativa (japonica cultivar-group);}
MZ00028948	442	464	586	330	455.5	gibberellin action negative regulator SPY {Hordeum vulgare subsp. vulgare;}
MZ00023754	1256	980	1006	973	1053.75	gibberellin response modulator {Zea mays;}
MZ00043145	587	500	944	703	683.5	putative ABI3-interacting protein 2 {Oryza sativa (japonica cultivar-group);} ^|^GB|BAD19898.1|47497800|AP005578 putative ABI3-interacting protein 2 {Oryza sativa (japonica cultivar-group);}
MZ00043144	593	535	546	581	563.75	putative ABI3-interacting protein 2 {Oryza sativa (japonica cultivar-group);} ^|^GB|BAD19898.1|47497800|AP005578 putative ABI3-interacting protein 2 {Oryza sativa (japonica cultivar-group);}
MZ00043146	2068	1597	3434	5009	3027	putative ABI3-interacting protein 2 {Oryza sativa (japonica cultivar-group);} ^|^GB|BAD19899.1|47497801|AP005578 putative ABI3-interacting protein 2 {Oryza sativa (japonica cultivar-group);}
MZ00024895	2975	2769	2958	2147	2712.25	putative abscisic acid-induced protein {Oryza sativa (japonica cultivar-group);} ^|^GB|BAD37303.1|51535019|AP003513 putative abscisic acid-induced protein {Oryza sativa (japonica cultivar-group);}
MZ00024893	2033	813	518	1021	1096.25	putative abscisic acid-induced protein {Oryza sativa (japonica cultivar-group);} ^|^GB|BAD37303.1|51535019|AP003513 putative abscisic acid-induced protein {Oryza sativa (japonica cultivar-group);}
MZ00018657	1312	901	592	995	950	putative auxin response transcription factor(ARF6) {Oryza sativa (japonica cultivar-group);} ^|^GB|BAD25169.1|49388055|AP004093 putative auxin response transcription factor(ARF6) {Oryza sativa (japonica -TRUNCATED-
MZ00032543	1264	4306	6526	2419	3628.75	putative auxin-induced protein {Oryza sativa (japonica cultivar-group);}
MZ00043103	383	451	1192	219	561.25	putative auxin-induced protein {Oryza sativa (japonica cultivar-group);}
MZ00015121	973	395	652	799	704.75	putative auxin-repressed protein {Prunus armeniaca;}
MZ00004140	1459	2620	4606	4367	3263	putative ethylene-forming enzyme {Oryza sativa (japonica cultivar-group);} ^|^GB|AAL79792.1|18873846|AC079874 putative ethylene-forming enzyme {Oryza sativa (japonica cultivar-group);}
MZ00027365	1920	2239	2682	1247	2022	putative ethylene-forming enzyme {Oryza sativa (japonica cultivar-group);} ^|^GB|AAL79801.1|18873855|AC079874 putative ethylene-forming enzyme {Oryza sativa (japonica cultivar-group);} ^|^GB|AAK55454.1|14165-TRUNCATED-
MZ00025350	1391	1231	1749	1807	1544.5	putative ethylene-inducible CTR1-like protein kinase {Oryza sativa (japonica cultivar-group);}
MZ00025540	9213	11559	6228	9344	9086	putative ethylene-inducible protein {Oryza sativa (japonica cultivar-group);}
MZ00015940	971	863	944	268	761.5	putative ethylene-responsive elongation factor EF-Ts precursor {Oryza sativa (japonica cultivar-group);}
MZ00025631	209	720	525	794	562	putative ethylene-responsive RNA helicase {Oryza sativa (japonica cultivar-group);}
MZ00025165	2998	1246	787	1367	1599.5	putative ethylene-responsive small GTP-binding protein {Oryza sativa (japonica cultivar-group);} ^|^GB|BAD30623.1|50510010|AP004340 putative ethylene-responsive small GTP-binding protein {Oryza sativa (japon-TRUNCATED-
MZ00036251	543	359	1131	1174	801.75	putative ethylene-responsive small GTP-binding protein {Oryza sativa (japonica cultivar-group);} ^|^GB|BAD30623.1|50510010|AP004340 putative ethylene-responsive small GTP-binding protein {Oryza sativa (japon-TRUNCATED-
MZ00043124	4114	2852	2482	3424	3218	putative ethylene-responsive transcriptional coactivator {Oryza sativa (japonica cultivar-group);}
MZ00023758	493	1079	542	649	690.75	putative GH1 protein or auxin-regulated protein {Oryza sativa (japonica cultivar-group);} ^|^GB|AAS98482.1|46485857|AC145396 putative GH1 protein or auxin regulated protein {Oryza sativa (japonica cultivar-g-TRUNCATED-
MZ00024317	3901	6334	9692	5609	6384	putative gibberellin induced protein 3 {Oryza sativa (japonica cultivar-group);} ^|^GB|BAD53514.1|53791749|AP003575 putative gibberellin induced protein 3 {Oryza sativa (japonica cultivar-group);}
Pathogenesis-related genes
MZ00056804	1067	408	443	725	660.75	aldehyde oxidase (EC 1.2.3.1) 2 - maize {Zea mays;} ^|^GB|BAA23227.1|2589164|D88452 aldehyde oxidase-2 {Zea mays;}
MZ00024960	552	323	690	979	636	aldehyde oxidase (EC 1.2.3.1) 2 - maize {Zea mays;} ^|^GB|BAA23227.1|2589164|D88452 aldehyde oxidase-2 {Zea mays;}
MZ00026089	540	129	257	695	405.25	alpha-amylase/subtilisin inhibitor {Oryza sativa (japonica cultivar-group);} ^|^GB|AAN86549.1|27362857|AY166458 alpha-amylase/subtilisin inhibitor {Oryza sativa (japonica cultivar-group);} ^|^GB|-TRUNCATED-
MZ00019712	1086	237	2335	2196	1463.5	alternative oxidase AOX1 precursor {Zea mays;}
MZ00026666	802	520	1635	730	921.75	BAX inhibitor 1 {Hordeum vulgare subsp. vulgare;}
MZ00026392	6393	3078	848	3282	3400.25	Bax inhibitor-1 (BI-1) (OsBI-1). {Oryza sativa;} ^|^GB|BAD08006.1|41053062|AP005311 Bax inhibitor-1 (BI-1) (OsBI-1) {Oryza sativa (japonica cultivar-group);} ^|^GB|BAA89540.3|7209772|AB025926 Bax inhibitor-1-TRUNCATED-
MZ00043996	2620	1664	2317	3139	2435	Bax inhibitor-1 (BI-1) (OsBI-1). {Oryza sativa;} ^|^GB|BAD08006.1|41053062|AP005311 Bax inhibitor-1 (BI-1) (OsBI-1) {Oryza sativa (japonica cultivar-group);} ^|^GB|BAA89540.3|7209772|AB025926 Bax inhibitor-1-TRUNCATED-
MZ00041327	4690	7897	5032	1286	4726.25	Bowman-Birk type trypsin inhibitor (WTI). {Triticum aestivum;}
MZ00025431	531	411	684	468	523.5	Bowman-Birk type trypsin inhibitor. {Hordeum vulgare;}
MZ00041278	5820	3679	5373	5696	5142	chitinase (EC 3.2.1.14) A - maize {Zea mays;}
MZ00004170	570	325	471	532	474.5	chitinase (EC 3.2.1.14) III C10501 - rice {Oryza sativa;} ^|^GB|BAA23809.1|2696227|D55711 chitinase {Oryza sativa (japonica cultivar-group);}
MZ00015226	633	482	743	684	635.5	chitinase (EC 3.2.1.14) precursor - beet {Beta vulgaris;} ^|^GB|CAA56946.1|829258|BVCH1EX1 Chitinase {Beta vulgaris subsp. vulgaris;} ^|^GB|CAA55883.1|488731|BVCHCH1 chitinase {Beta vulgaris subsp. vulgaris;-TRUNCATED-
MZ00013319	772	721	1370	1302	1041.25	chitinase {Tripsacum dactyloides;}
MZ00043560	1210	1979	1571	2642	1850.5	chitinase {Zea diploperennis;}
MZ00043559	809	1615	2215	1188	1456.75	chitinase {Zea diploperennis;}
MZ00043558	3181	1297	2478	3479	2608.75	chitinase {Zea mays subsp. parviglumis;}
MZ00041276	385	206	985	766	585.5	chitinase {Zea mays subsp. parviglumis;}
MZ00013897	958	607	370	152	521.75	chitinase {Zea mays subsp. parviglumis;}
MZ00041277	1059	880	2670	1343	1488	chitinase {Zea mays subsp. parviglumis;} ^|^GB|AAT40047.1|48093338|AY532778 chitinase {Zea mays subsp. parviglumis;}
MZ00057279	568	544	582	607	575.25	endo-1,4-beta-glucanase Cel1 {Hordeum vulgare subsp. vulgare;}
MZ00043887	1038	1567	729	1377	1177.75	endochitinase {Oryza sativa (japonica cultivar-group);} ^|^GB|AAP44624.1|31126701|AC137992 putative endochitinase {Oryza sativa (japonica cultivar-group);}
MZ00042917	34421	14940	30900	29038	27324.8	L-ascorbate peroxidase (EC 1.11.1.11) [validated] - rice {Oryza sativa;} ^|^GB|AAP13093.1|30060252|AY254495 ascorbate peroxidase {Oryza sativa (indica cultivar-group);} ^|^GB|AAO17000.1|27476069|AC134232 Put-TRUNCATED-
MZ00042918	14856	15759	19950	9793	15089.5	L-ascorbate peroxidase (EC 1.11.1.11) [validated] - rice {Oryza sativa;} ^|^GB|AAP13093.1|30060252|AY254495 ascorbate peroxidase {Oryza sativa (indica cultivar-group);} ^|^GB|AAO17000.1|27476069|AC134232 Put-TRUNCATED-
MZ00001146	1773	663	2666	1575	1669.25	L-ascorbate peroxidase (EC 1.11.1.11) [validated] - rice {Oryza sativa;} ^|^GB|AAP13093.1|30060252|AY254495 ascorbate peroxidase {Oryza sativa (indica cultivar-group);} ^|^GB|AAO17000.1|27476069|AC134232 Put-TRUNCATED-
MZ00042859	436	217	1714	576	735.75	L-ascorbate peroxidase (EC 1.11.1.11) [validated] - rice {Oryza sativa;} ^|^GB|AAP13093.1|30060252|AY254495 ascorbate peroxidase {Oryza sativa (indica cultivar-group);} ^|^GB|AAO17000.1|27476069|AC134232 Put-TRUNCATED-
MZ00042916	6850	2708	5959	4054	4892.75	L-ascorbate peroxidase (EC 1.11.1.11) [validated] - rice {Oryza sativa;} ^|^GB|BAA08264.1|1321661|D45423 ascorbate peroxidase {Oryza sativa;} ^|^GB|AAP13093.1|30060252|AY254495 ascorbate peroxidase {Oryza sativa (indica cultivar-group);} ^|^GB|AAO17000.1|27476069|AC134232 Putative ascorbate peroxidase {Oryza sativa (japonica cultivar-group);}
MZ00023500	1960	1872	8	3976	1954	L-ascorbate peroxidase (EC 1.11.1.11) [validated] - rice {Oryza sativa;} ^|^GB|BAA08264.1|1321661|D45423 ascorbate peroxidase {Oryza sativa;} ^|^GB|AAP13093.1|30060252|AY254495 ascorbate peroxidase {Oryza sativa (indica cultivar-group);} ^|^GB|AAO17000.1|27476069|AC134232 Putative ascorbate peroxidase {Oryza sativa (japonica cultivar-group);}
MZ00042919	1647	1258	1746	2120	1692.75	L-ascorbate peroxidase (EC 1.11.1.11) [validated] - rice {Oryza sativa;} ^|^GB|BAA08264.1|1321661|D45423 ascorbate peroxidase {Oryza sativa;} ^|^GB|AAP13093.1|30060252|AY254495 ascorbate peroxidase {Oryza sativa (indica cultivar-group);} ^|^GB|AAO17000.1|27476069|AC134232 Putative ascorbate peroxidase {Oryza sativa (japonica cultivar-group);}
MZ00037264	670	425	2775	333	1050.75	L-ascorbate peroxidase (EC 1.11.1.11), cytosolic isozyme - maize {Zea mays;} ^|^GB|CAA84406.1|600116|ZMAPXG cytosolic ascorbate peroxidase {Zea mays;}
MZ00019645	3746	10041	962	2096	4211.25	lipid transfer protein-like {Oryza sativa (japonica cultivar-group);}
MZ00013234	943	1096	590	57	671.5	low-molecular-weight heat-shock protein - rice {Oryza sativa;} ^|^GB|AAC78393.1|1815662|OSU83670 low molecular mass heat shock protein Oshsp18.0 {Oryza sativa (japonica cultivar-group);}
MZ00041610	5168	1698	3979	2477	3330.5	Nonspecific lipid-transfer protein precursor (LTP) (Phospholipidtransfer protein) (PLTP) (Allergen Zea m 14). {Zea mays;} ^|^PIR|A31779|A31779 phospholipid transfer protein 9C2 precursor - maize {Zea mays;} -TRUNCATED-
MZ00041611	1476	1152	3008	880	1629	Nonspecific lipid-transfer protein precursor (LTP) (Phospholipidtransfer protein) (PLTP) (Allergen Zea m 14). {Zea mays;} ^|^PIR|A31779|A31779 phospholipid transfer protein 9C2 precursor - maize {Zea mays;} -TRUNCATED-
MZ00041613	463	839	808	534	661	Nonspecific lipid-transfer protein precursor (LTP) (Phospholipidtransfer protein) (PLTP) (Allergen Zea m 14). {Zea mays;} ^|^PIR|A31779|A31779 phospholipid transfer protein 9C2 precursor - maize {Zea mays;} -TRUNCATED-
MZ00041612	430	274	1088	432	556	Nonspecific lipid-transfer protein precursor (LTP) (Phospholipidtransfer protein) (PLTP) (Allergen Zea m 14). {Zea mays;} ^|^PIR|A31779|A31779 phospholipid transfer protein 9C2 precursor - maize {Zea mays;} -TRUNCATED-
MZ00042393	564	1558	953	791	966.5	oxidase {Oryza sativa (japonica cultivar-group);} ^|^GB|CAE02811.1|32488386|OSJN00032 OSJNBa0043A12.16 {Oryza sativa (japonica cultivar-group);}
MZ00035052	282	268	928	233	427.75	pathogenesis related protein-5 - maize {Zea mays;} ^|^GB|AAC25630.1|3290006|ZMU82201 pathogenesis related protein-5 {Zea mays;}
MZ00035385	779	623	1168	462	758	pathogenesis-related genes transcriptional activator Pti6-like protein {Oryza sativa (japonica cultivar-group);} ^|^GB|BAC21601.1|24060156|AP005516 pathogenesis-related genes transcriptional activator Pti6-l-TRUNCATED-
MZ00016683	1677	1836	1416	1933	1715.5	pathogenesis-related protein-like protein {Oryza sativa (japonica cultivar-group);} ^|^GB|BAD10163.1|42408906|AP005245 putative multiple stress-responsive zinc-finger protein {Oryza sativa (japonica -TRUNCATED-
MZ00014229	37853	10437	8687	11682	17164.8	pathogen-related protein {Oryza sativa;} ^|^GB|AAL74406.1|18539471|AF395880 JIOsPR10 {Oryza sativa;}
MZ00030110	8	626	1186	500	580	pathogen-related protein {Oryza sativa;} ^|^GB|AAL74406.1|18539471|AF395880 JIOsPR10 {Oryza sativa;}
MZ00019543	316	569	843	734	615.5	peroxidase {Zea mays;}
MZ00036630	526	458	416	582	495.5	probable lipid transfer protein - rice {Oryza sativa;} ^|^GB|AAC50030.1|1041815|OSU16721 lipid transfer protein {Oryza sativa (indica cultivar-group);}
MZ00041326	11557	8416	19954	7377	11826	putative Bowman-Birk serine protease inhibitor {Oryza sativa (japonica cultivar-group);}
MZ00018180	3585	4496	2701	2906	3422	putative class IV chitinase (CHIV) {Oryza sativa (japonica cultivar-group);}
MZ00014548	1522	6552	6093	3113	4320	'putative endo-1,3;1,4-beta-D-glucanase' {Oryza sativa (japonica cultivar-group);}
MZ00030643	1981	2459	3481	2414	2583.75	'putative endo-1,3;1,4-beta-D-glucanase' {Oryza sativa (japonica cultivar-group);}
MZ00014275	2383	3604	952	6482	3355.25	putative glutathione peroxidase {Oryza sativa (japonica cultivar-group);}
MZ00041338	8153	3686	4672	8412	6230.75	putative glutathione peroxidase {Sorghum bicolor;}
MZ00036822	854	364	304	969	622.75	putative glutathione peroxidase {Sorghum bicolor;}
MZ00041463	293	182	921	445	460.25	putative glutathione peroxidase {Zea mays;}
MZ00026815	6696	5271	6610	5672	6062.25	putative oxalate oxidase {Oryza sativa (japonica cultivar-group);}
MZ00044103	2348	2042	5799	1319	2877	putative oxalate oxidase {Oryza sativa (japonica cultivar-group);}
MZ00028096	345	247	853	475	480	putative pathogenesis related protein {Oryza sativa (japonica cultivar-group);} ^|^GB|AAD38293.1|5042456|AC007789 putative pathogenesis related protein {Oryza sativa (japonica cultivar-group);}
MZ00015368	2664	1692	1836	2600	2198	putative peroxidase {Oryza sativa (japonica cultivar-group);}
MZ00026196	672	776	335	492	568.75	putative peroxidase {Oryza sativa (japonica cultivar-group);}
MZ00017106	325	300	753	369	436.75	putative peroxidase {Oryza sativa (japonica cultivar-group);}
MZ00036788	298	336	362	642	409.5	putative peroxidase {Oryza sativa (japonica cultivar-group);}
MZ00012706	1454	1881	1016	4404	2188.75	putative peroxidase ATP22a {Oryza sativa (japonica cultivar-group);}
MZ00030532	383	281	1088	660	603	putative protease inhibitor {Oryza sativa (japonica cultivar-group);}
MZ00012852	523	54	972	80	407.25	putative thaumatin {Arabidopsis thaliana;}
MZ00014433	2319	743	4496	3806	2841	putative xylanase inhibitor protein {Triticum turgidum subsp. durum;}
MZ00013547	2755	2208	2395	2653	2502.75	thaumatin-like protein. {Zea mays;}
MZ00036117	444	869	1102	1170	896.25	thaumatin-like protein. {Zea mays;}
MZ00043978	1548	1097	1633	1513	1447.75	thionin like protein {Nicotiana tabacum;}
MZ00017927	386	502	1786	654	832	Zeamatin precursor. {Zea mays;} ^|^PIR|T02075|T02075 antifungal zeamatin-like protein - maize {Zea mays;} ^|^GB|AAA92882.1|459170|ZMU06831 unnamed protein product {Zea mays;}
Secondary metabolism genes
MZ00014151	2337	479	1171	546	1133.25	3-ketoacyl-CoA thiolase-like protein {Oryza sativa (japonica cultivar-group);}
MZ00014150	549	292	1006	858	676.25	3-ketoacyl-CoA thiolase-like protein {Oryza sativa (japonica cultivar-group);} ^|^GB|BAD21525.1|47847747|AP004028 putative 3-ketoacyl-CoA thiolase; acetyl-CoA acyltransferase {Oryza sativa (japonica -TRUNCATED-
MZ00026982	208	371	752	515	461.5	chalcone isomerase-like {Oryza sativa (japonica cultivar-group);}
MZ00044082	564	582	397	529	518	Chalcone synthase C2 (EC 2.3.1.74) (Naringenin-chalcone synthase C2). {Zea mays;} ^|^PIR|S16598|SYZMCC naringenin-chalcone synthase (EC 2.3.1.74) c2 - maize {Zea mays;} ^|^GB|CAA42764.1|22218|ZMC2CS chalcone-TRUNCATED-
MZ00044081	516	638	222	595	492.75	Chalcone synthase C2 (EC 2.3.1.74) (Naringenin-chalcone synthase C2). {Zea mays;} ^|^PIR|S16598|SYZMCC naringenin-chalcone synthase (EC 2.3.1.74) c2 - maize {Zea mays;} ^|^GB|CAA42764.1|22218|ZMC2CS chalcone-TRUNCATED-
MZ00014291	498	402	578	820	574.5	phenylalanine ammonia-lyase {Zea mays;}
MZ00036890	620	327	824	463	558.5	putative caffeoyl-CoA O-methyltransferase 1 {Oryza sativa (japonica cultivar-group);} ^|^GB|AAT68023.1|49618877|AY644637 caffeoyl-CoA O-methyltransferase {Oryza sativa (japonica cultivar-group);} -TRUNCATED-
MZ00041811	877	298	403	127	426.25	putative caffeoyl-CoA O-methyltransferase 1 {Oryza sativa (japonica cultivar-group);} ^|^GB|AAT68023.1|49618877|AY644637 caffeoyl-CoA O-methyltransferase {Oryza sativa (japonica cultivar-group);} -TRUNCATED-
MZ00035182	1354	1760	1903	1988	1751.25	putative cinnamoyl-CoA reductase {Oryza sativa (japonica cultivar-group);}
MZ00030523	187	530	490	458	416.25	putative cinnamoyl-CoA reductase {Oryza sativa (japonica cultivar-group);}
MZ00014812	538	728	1068	445	694.75	putative cinnamyl alcohol dehydrogenase {Oryza sativa (japonica cultivar-group);} ^|^GB|BAD28500.1|50251435|AP005321 putative cinnamyl alcohol dehydrogenase {Oryza sativa (japonica cultivar-group);} -TRUNCATED-
MZ00020156	369	635	433	359	449	putative cinnamyl alcohol dehydrogenase {Oryza sativa (japonica cultivar-group);} ^|^GB|BAD28504.1|50251439|AP005321 putative cinnamyl alcohol dehydrogenase {Oryza sativa (japonica cultivar-group);} -TRUNCATED-
MZ00014454	1944	406	815	902	1016.75	putative cinnamyl-alcohol dehydrogenase {Oryza sativa (japonica cultivar-group);}
MZ00018566	180	173	879	505	434.25	putative flavonol 4'-sulfotransferase {Oryza sativa (japonica cultivar-group);}
MZ00047745	3381	2754	1059	1807	2250.25	putative flavonol glucosyltransferase {Oryza sativa (japonica cultivar-group);} ^|^GB|AAU43954.1|52353386|AC108499 putative flavonol glucosyltransferase {Oryza sativa (japonica cultivar-group);}
MZ00025263	2499	14834	7177.99	12446	9239.25	putative flavoprotein alpha-subunit, having alternative splicing products {Oryza sativa (japonica cultivar-group);}
MZ00025265	670	499	1770	601	885	putative flavoprotein alpha-subunit, having alternative splicing products {Oryza sativa (japonica cultivar-group);}
MZ00025089	1032	723	1192	541	872	putative phenylalanine ammonia-lyase {Oryza sativa (japonica cultivar-group);}
MZ00025088	538	361	611	616	531.5	putative phenylalanine ammonia-lyase {Oryza sativa (japonica cultivar-group);}
