# Supplementary material for: Transcriptional Profiles Uncover Aspergillus flavus-Induced Resistance in Maize Kernels
Source: Toxins (Basel). 2011 Jun 29;3(7):766–86. doi: 10.3390/toxins3070766 (PMC3202853; doi:10.3390/toxins3070766)
Supplement: Table S2 — Differential expression of defense-related genes in the comparison of Eyl25 and Eyl31 Controls [file toxins-03-00766-s002.xls]

## Sheet: Up-regulated genes
ID	Fold change(Eyl25 control/Eyl31 control)	Regulation	Putative Annotation
Abiotic stress-related gene
MZ00037140	9.15757	up	glucose starvation-induced protein precursor (clone pZSS2) - maize {Zea mays;} ^|^GB|CAA57674.1|559534|ZMDRP defence-related protein {Zea mays;}
MZ00057294	8.25373	up	dehydration-responsive protein RD22 precursor {Oryza sativa (japonica cultivar-group);} ^|^GB|BAB89935.1|20161002|AP003309 dehydration-responsive protein RD22 precursor {Oryza sativa (japon-TRUNCATED-
MZ00016231	5.69052	up	glycine-rich protein {Oryza sativa (japonica cultivar-group);} ^|^GB|BAD17439.1|46806215|AP005643 glycine-rich protein {Oryza sativa (japonica cultivar-group);}
MZ00028883	4.26163	up	cytochrome P450 monooxygenase {Oryza sativa (japonica cultivar-group);} ^|^GB|AAK20054.1|13357257|AC025783 cytochrome P450 monooxygenase {Oryza sativa (japonica cultivar-group);}
MZ00020079	2.92234	up	cold-regulated protein {Hordeum vulgare subsp. vulgare;}
MZ00026333	2.80155	up	Emb5 gene. {Zea mays;}
MZ00043051	2.40381	up	heat shock protein 90 {Oryza sativa (japonica cultivar-group);} ^|^GB|AAL79732.1|18855040|AC091774 heat shock protein 90 {Oryza sativa (japonica cultivar-group);}
MZ00026357	2.1093	up	stress-inducible membrane pore protein {Oryza sativa (japonica cultivar-group);} ^|^GB|BAB20636.1|12060507|AP002871 stress-inducible membrane pore protein {Oryza sativa (japonica cultivar-g-TRUNCATED-
MZ00019875	2.10622	up	heat shock protein-like {Oryza sativa (japonica cultivar-group);}
Antioxidant genes
MZ00026611	2.86371	up	glutathione S-transferase GST 41 {Zea mays;}
MZ00042638	2.04624	up	catalase isozyme 3 (EC 1.11.1.6) {Zea mays;}
Biotic stress-related genes
MZ00019113	14.5086	up	NA
MZ00025806	6.2762	up	contains ESTs C27718(C52686),D23516(C2934) unknown protein {Oryza sativa (japonica cultivar-group);} ^|^GB|BAB32984.1|13161414|AP003105 contains ESTs C27718(C52686),D23516(C2934) unknown protein {Oryza sativ-TRUNCATED-
MZ00032947	5.03642	up	rust resistance protein rp3-1 {Zea mays;}
MZ00016530	2.8704	up	yabby15 protein {Zea mays;}
MZ00028925	2.85838	up	OJ000315_02.19 {Oryza sativa (japonica cultivar-group);}
MZ00031205	2.71789	up	LRR receptor-like kinase 2 {Oryza sativa (japonica cultivar-group);}
MZ00055844	2.51914	up	NA
Hormone-related genes
MZ00042957	11.8185	up	auxin-regulated protein-like {Oryza sativa (japonica cultivar-group);}
MZ00014890	4.60744	up	contains similarity to gibberellin-stimulated transcript 1 like protein {Arabidopsis thaliana;} ^|^GB|BAC42796.1|26451393|AK118173 unknown protein {Arabidopsis thaliana;}
MZ00028251	3.34232	up	aux/IAA protein {Populus tremula x Populus tremuloides;}
Pathogenesis-related genes
MZ00043659	36.288	up	pathogenesis-related protein 4 {Triticum monococcum;}
MZ00030174	8.26526	up	1,3-beta-glucanase (EC 3.2.1.-) glu1 - rice {Oryza sativa;} ^|^GB|AAB86541.1|2623783|AF030166 glucanase {Oryza sativa (indica cultivar-group);}
MZ00043887	6.82738	up	endochitinase {Oryza sativa (japonica cultivar-group);} ^|^GB|AAP44624.1|31126701|AC137992 endochitinase {Oryza sativa (japonica cultivar-group);}
MZ00023565	4.65033	up	lipid transfer protein {Oryza sativa (japonica cultivar-group);} ^|^GB|BAB93173.1|21104580|AP003230 lipid transfer protein {Oryza sativa (japonica cultivar-group);}
MZ00027348	4.49434	up	class III chitinase {Oryza sativa (japonica cultivar-group);} ^|^GB|AAM08776.1|20042968|AC016780 class III chitinase {Oryza sativa;}
MZ00017228	4.48572	up	endo-1,4-beta-glucanase precursor {Oryza sativa (japonica cultivar-group);}
MZ00024711	3.96888	up	Probable xyloglucan endotransglucosylase/hydrolase precursor(EC 2.4.1.207). {Triticum aestivum;} ^|^PIR|E49539|E49539 xyloglucan endo-1,4-beta-D-glucanase (EC 3.2.1.-) - wheat {Triticum aestivum;} ^|^GB|BAA0-TRUNCATED-
MZ00041220	3.88841	up	thionin like protein {Nicotiana tabacum;}
MZ00041611	3.39595	up	Nonspecific lipid-transfer protein precursor (LTP) (Phospholipidtransfer protein) (PLTP) (Allergen Zea m 14). {Zea mays;} ^|^PIR|A31779|A31779 phospholipid transfer protein 9C2 precursor - maize {Zea mays;} -TRUNCATED-
MZ00025431	3.22074	up	Bowman-Birk type trypsin inhibitor. {Hordeum vulgare;}
MZ00013547	2.46574	up	thaumatin-like protein. {Zea mays;}
MZ00017927	2.42536	up	Zeamatin precursor. {Zea mays;} ^|^PIR|T02075|T02075 antifungal zeamatin-like protein - maize {Zea mays;} ^|^GB|AAA92882.1|459170|ZMU06831 unnamed protein product {Zea mays;}
MZ00035052	2.08003	up	pathogenesis related protein-5 - maize {Zea mays;} ^|^GB|AAC25630.1|3290006|ZMU82201 pathogenesis related protein-5 {Zea mays;}
MZ00043558	2.05945	up	chitinase {Zea mays subsp. parviglumis;}
Secondary metabolism genes
MZ00036873	2.98972	up	cinnamoyl-CoA reductase {Oryza sativa (japonica cultivar-group);} ^|^GB|AAL67601.1|18266655|AC018929 cinnamoyl-CoA reductase {Oryza sativa (japonica cultivar-group);}

## Sheet: Down-regulated genes
ID	Fold change (Eyl25 control/Eyl31 control)	Regulation	Putative Annotation
Abiotic stress-related genes
MZ00035042	32.8798	down	Class I heat shock protein (Fragment). {Glycine max;} ^|^PIR|A02923|HHSY34 heat shock protein 34 - soybean (fragment) {Glycine max;} ^|^GB|CAA25580.1|829265|GMHSP1 unnamed protein product; hps 6834 3'''' region (aa 80-153) (1 is 2nd base in codon) {Glycine max;}
MZ00031854	21.9224	down	heat shock protein 17.2 - maize {Zea mays;} ^|^GB|CAA46641.1|22335|ZMHSP172 heat shock protein 17.2 {Zea mays;}
MZ00017449	8.34309	down	small heat-shock protein class I, 18.6K - common sunflower {Helianthus annuus;} ^|^GB|AAB63310.1|1235896|HAU46544 18.6 kDa heat-shock protein {Helianthus annuus;}
MZ00044655	5.56589	down	17.5 kDa class II heat shock protein. {Zea mays;} ^|^PIR|S14998|S14998 heat shock protein 18 (clone c9) - maize {Zea mays;} ^|^GB|CAA38013.1|22339|ZMHSP18K2 18kDa heat shock protein {Zea mays;}
MZ00036544	5.26282	down	probable cytochrome P450 monooxygenase - maize (fragment) {Zea mays;} ^|^GB|CAA06156.1|2995384|ZMAJ4810 cytochrome P450 monooxygenase {Zea mays;}
MZ00041367	5.25638	down	Sip1 protein - barley {Hordeum vulgare;} ^|^GB|AAA32975.1|167100|BLYSIP1A seed imbibition protein {Hordeum vulgare subsp. vulgare;}
MZ00043862	5.23688	down	bundle sheath cell specific protein 1 {Zea mays;}
MZ00029009	5.08739	down	universal stress protein {Oryza sativa (japonica cultivar-group);}
MZ00036620	5.05827	down	17.5 kDa class II heat shock protein. {Zea mays;} ^|^PIR|S14998|S14998 heat shock protein 18 (clone c9) - maize {Zea mays;} ^|^GB|CAA38013.1|22339|ZMHSP18K2 18kDa heat shock protein {Zea mays;}
MZ00017484	4.83493	down	heat shock protein 17.2 - maize {Zea mays;} ^|^GB|CAA46641.1|22335|ZMHSP172 heat shock protein 17.2 {Zea mays;}
MZ00026557	4.77487	down	putative temperature stress-induced lipocalin {Oryza sativa (japonica cultivar-group);} ^|^GB|BAD09888.1|42408668|AP004702 putative temperature stress-induced lipocalin {Oryza sativa (japonica cultivar-group-TRUNCATED-
MZ00036911	4.56751	down	heat shock protein 26. {Zea mays;}
MZ00028315	4.28085	down	17.8 kDa class II heat shock protein. {Zea mays;} ^|^PIR|S14997|S14997 heat shock protein 18 (clone c3) - maize {Zea mays;} ^|^GB|CAA38012.1|22337|ZMHSP18K1 18kDa heat shock protein {Zea mays;}
MZ00029816	3.65562	down	heat shock protein 26. {Zea mays;}
MZ00017681	3.06814	down	harpin-induced protein-like {Oryza sativa (japonica cultivar-group);} ^|^GB|BAD27922.1|50251988|AP004753 harpin-induced protein-like {Oryza sativa (japonica cultivar-group);}
MZ00057368	2.84406	down	heat shock protein 17.2 - maize {Zea mays;} ^|^GB|CAA46641.1|22335|ZMHSP172 heat shock protein 17.2 {Zea mays;}
MZ00028258	2.73068	down	osmotin-like protein {Benincasa hispida;}
MZ00043424	2.67458	down	dehydrin-like protein {Zea mays;}
MZ00030983	2.58083	down	phosphate-induced protein 1-like protein {Pennisetum ciliare;}
MZ00017448	2.53873	down	heat shock protein 17.2 - maize {Zea mays;} ^|^GB|CAA46641.1|22335|ZMHSP172 heat shock protein 17.2 {Zea mays;}
MZ00014625	2.53643	down	putative heat-shock protein {Arabidopsis thaliana;} ^|^GB|AAF13098.1|6466963|ATAC009176 putative heat-shock protein {Arabidopsis thaliana;}
MZ00030551	2.46491	down	putative HSP70 {Oryza sativa (japonica cultivar-group);} ^|^GB|BAB67894.1|15623835|AP003231 putative HSP70 {Oryza sativa (japonica cultivar-group);}
MZ00043466	2.45901	down	17.5 kDa class II heat shock protein. {Zea mays;} ^|^PIR|S14998|S14998 heat shock protein 18 (clone c9) - maize {Zea mays;} ^|^GB|CAA38013.1|22339|ZMHSP18K2 18kDa heat shock protein {Zea mays;}
MZ00025801	2.45227	down	heat shock protein HSP101 {Zea mays;} ^|^GB|AAD25223.1|4584957|AF077337 heat shock protein 101 {Zea mays;}
MZ00037469	2.49706	down	probable lipase - maize {Zea mays;} ^|^GB|AAA33480.1|532623|MZELIPASE dehydrin {Zea mays;}
MZ00028141	2.27718	down	putative Hsp70 binding protein {Oryza sativa (japonica cultivar-group);}
MZ00016185	2.2017	down	putative aldose reductase {Oryza sativa (japonica cultivar-group);}
MZ00041634	2.08452	down	adhesive/proline-rich protein homolog-like protein {Oryza sativa (japonica cultivar-group);}
Antioxidant genes
MZ00026160	4.63524	down	glutathione S-transferase GST 30 {Zea mays;}
MZ00015249	4.47849	down	GST7 protein {Zea mays;}
MZ00037470	4.27595	down	glutathione S-transferase:ISOTYPE=IV. {Zea mays;}
MZ00017753	3.88503	down	glutathione transferase (EC 2.5.1.18) - maize {Zea mays;} ^|^GB|CAA73369.1|2288969|ZMY12862 glutathione transferase {Zea mays;}
MZ00017039	3.11953	down	glutathione S-transferase GST 36 {Zea mays;}
Biotic stress-related genes
MZ00016498	8.08325	down	disease resistance response protein-like {Oryza sativa (japonica cultivar-group);} ^|^GB|BAC16015.1|22831155|AP004308 disease resistance response protein-like {Oryza sativa (japonica cultivar-group);} -TRUNCATED-
MZ00056178	3.69246	down	hypothetical protein similar to Arabidopsis thaliana chromosome 3, AAF26101.1 {Oryza sativa (japonica cultivar-group);}
MZ00015918	3.3975	down	unknown protein {Oryza sativa (japonica cultivar-group);} ^|^GB|BAC57311.1|28411836|AP004708 unknown protein {Oryza sativa (japonica cultivar-group);}
MZ00040404	3.39497	down	'unknown protein, contains hemoglobin domain PF00042' {Oryza sativa (japonica cultivar-group);}
MZ00025424	3.01163	down	OJ000315_02.15 {Oryza sativa (japonica cultivar-group);}
MZ00033076	2.05932	down	unknown protein {Arabidopsis thaliana;} ^|^GB|AAK76464.1|15027867|AY045790 unknown protein {Arabidopsis thaliana;}
MZ00016824	2.04969	down	unknown protein {Oryza sativa (japonica cultivar-group);}
MZ00056644	4.74484	down	disease resistance response protein-like {Oryza sativa (japonica cultivar-group);} ^|^GB|BAC16015.1|22831155|AP004308 disease resistance response protein-like {Oryza sativa (japonica cultivar-group);} -TRUNCATED-
Hormone-related genes
MZ00004140	4.77924	down	putative ethylene-forming enzyme {Oryza sativa (japonica cultivar-group);} ^|^GB|AAL79792.1|18873846|AC079874 putative ethylene-forming enzyme {Oryza sativa (japonica cultivar-group);}
MZ00015726	2.10975	down	auxin-induced protein-related-like protein {Oryza sativa (japonica cultivar-group);}
MZ00030445	2.03775	down	ethylene-responsive factor-like protein 1 {Zea mays;}
Pathogenesis-related genes
MZ00030532	14.9539	down	putative protease inhibitor {Oryza sativa (japonica cultivar-group);}
MZ00041327	2.36529	down	Bowman-Birk type trypsin inhibitor (WTI). {Triticum aestivum;}
MZ00042916	2.34905	down	L-ascorbate peroxidase (EC 1.11.1.11) [validated] - rice {Oryza sativa;} ^|^GB|BAA08264.1|1321661|D45423 ascorbate peroxidase {Oryza sativa;} ^|^GB|AAP13093.1|30060252|AY254495 ascorbate peroxidase {Oryza sativa (indica cultivar-group);} ^|^GB|AAO17000.1|27476069|AC134232 Putative ascorbate peroxidase {Oryza sativa (japonica cultivar-group);}
MZ00027418	2.2436	down	putative beta-1,3-glucanase {Oryza sativa (japonica cultivar-group);} ^|^GB|BAB91764.1|20521248|AP003287 putative beta-1,3-glucanase {Oryza sativa (japonica cultivar-group);}
MZ00044103	2.20871	down	putative oxalate oxidase {Oryza sativa (japonica cultivar-group);}
MZ00037264	2.18807	down	L-ascorbate peroxidase (EC 1.11.1.11), cytosolic isozyme - maize {Zea mays;} ^|^GB|CAA84406.1|600116|ZMAPXG cytosolic ascorbate peroxidase {Zea mays;}
Secondary metabolism genes
MZ00043784	2.65432	down	cinnamic acid 4-hydroxylase {Sorghum bicolor;}
