# Supplementary material for: Transcriptional Profiles Uncover Aspergillus flavus-Induced Resistance in Maize Kernels
Source: Toxins (Basel). 2011 Jun 29;3(7):766–86. doi: 10.3390/toxins3070766 (PMC3202853; doi:10.3390/toxins3070766)
Supplement: Table S3 — Defense genes expressed in A. flavus infected Eyl25 and Eyl31 [file toxins-03-00766-s003.xls]

## Sheet: Eyl25 Induced vs Control
ID	Fold change(Eyl25 Induced/Control)	Regulation(Induced/Control)	Putative_Annotation
Abiotic stress-related genes
MZ00017511	2.08166	up	adhesive/proline-rich protein homolog-like protein {Oryza sativa (japonica cultivar-group);}
MZ00036684	3.35537	up	aquaporin homologue {Allium cepa;}
MZ00026333	2.03903	up	Emb5 gene. {Zea mays;}
MZ00017506	3.69469	up	heat shock factor RHSF13-like {Oryza sativa (japonica cultivar-group);}
MZ00030983	3.02662	up	phosphate-induced protein 1-like protein {Pennisetum ciliare;}
MZ00042137	5.70154	up	phosphate-induced protein 1-like protein {Pennisetum ciliare;}
MZ00037469	2.2045	up	probable lipase - maize {Zea mays;} ^|^GB|AAA33480.1|532623|MZELIPASE dehydrin {Zea mays;}
MZ00042065	2.14199	up	protein WSI724 - rice {Oryza sativa;} ^|^GB|AAT78838.1|50582768|AC138004 putative dehydrin (having alternative splicing products) {Oryza sativa (japonica cultivar-group);} ^|^GB|BAA05539.1|537403|RICWSI724 W-TRUNCATED-
MZ00043105	2.11097	up	protein WSI724 - rice {Oryza sativa;} ^|^GB|AAT78838.1|50582768|AC138004 putative dehydrin (having alternative splicing products) {Oryza sativa (japonica cultivar-group);} ^|^GB|BAA05539.1|537403|RICWSI724 W-TRUNCATED-
MZ00013205	2.07079	up	putative dehydration-responsive element binding protein 3 {Oryza sativa (japonica cultivar-group);}
MZ00041757	12.3333	up	putative low molecular mass early light-induced protein,chloroplast precursor (ELIP) {Oryza sativa (japonica cultivar-group);}
MZ00014046	2.01443	up	Induced stolen tip protein TUB8 (Fragment). {Solanum tuberosum;} ^|^PIR|S28046|S28046 TUB8 protein - potato (fragment) {Solanum tuberosum;} ^|^GB|CAA77741.1|21483|STISTPA induced stolon tip protein {Solanum -TRUNCATED-
MZ00043979	3.04846	up	Low-molecular-weight cysteine-rich protein LCR69 precursor. {Arabidopsis thaliana;} ^|^PIR|S30578|S30578 protease inhibitor II [imported] - Arabidopsis thaliana {Arabidopsis thaliana;} ^|^GB|CAA48892.1|16427-TRUNCATED-
MZ00001596	2.4084	up	membrane lipoprotein lipid attachment site-containing protein -like {Oryza sativa (japonica cultivar-group);}
MZ00041306	3.96824	up	putative ASR2 {Oryza sativa (japonica cultivar-group);}
MZ00025219	2.36133	up	unnamed protein product; ESTs D39300(R3292),AU030751(E60187) correspond to a region of the predicted gene. Similar to peroxidase ATP6a. (X98774) {Oryza sativa (japonica cultivar-group);}
Antioxidant genes
MZ00014666	2.22359	up	Peroxiredoxin (Rehydrin homolog) (B15C). {Hordeum vulgare;} ^|^PIR|S60285|S60285 B15C protein - barley {Hordeum vulgare;} ^|^GB|CAA65387.1|1694833|HVPER1 peroxiredoxin {Hordeum vulgare subsp. vulgare;} ^|^GB-TRUNCATED
Hormone-related genes
MZ00018436	2.58577	up	acc oxidase {Zea mays;}
MZ00018574	3.09543	up	ethylene responsive element binding factor3 {Oryza sativa (japonica cultivar-group);} ^|^GB|BAB03248.1|9309342|AB037183 ethylene responsive element binding factor3 {Oryza sativa;} ^|^GB|BAB16083.1|10567106|A-TRUNCATED-
MZ00026596	2.0465	up	ethylene responsive element binding factor3 {Oryza sativa (japonica cultivar-group);} ^|^GB|BAB03248.1|9309342|AB037183 ethylene responsive element binding factor3 {Oryza sativa;} ^|^GB|BAB16083.1|10567106|A-TRUNCATED-
MZ00015105	2.31328	up	indole synthase {Zea mays;} ^|^GB|AAP33667.1|30720304|AY254103 indole synthase {Zea mays;}
Pathogenesis-related genes
MZ00024296	3.35084	up	2-oxoglutarate-dependent oxygenase {Zea mays;}
MZ00024934	2.29919	up	beta-glucosidase {Musa acuminata;}
MZ00041601	4.75845	up	beta-glucosidase aggregating factor precursor {Zea mays;}
MZ00041327	3.0987	up	Bowman-Birk type trypsin inhibitor (WTI). {Triticum aestivum;}
MZ00041278	3.05647	up	chitinase (EC 3.2.1.14) A - maize {Zea mays;}
MZ00043886	4.16258	up	chitinase (EC 3.2.1.14), acidic - maize {Zea mays;} ^|^GB|AAA62421.1|168445|MZECHITC acidic class I chitinase {Zea mays;}
MZ00013319	2.0559	up	chitinase {Tripsacum dactyloides;}
MZ00013897	2.69371	up	chitinase {Zea mays subsp. parviglumis;}
MZ00041276	2.61416	up	chitinase {Zea mays subsp. parviglumis;}
MZ00041277	2.7257	up	chitinase {Zea mays subsp. parviglumis;} ^|^GB|AAT40047.1|48093338|AY532778 chitinase {Zea mays subsp. parviglumis;}
MZ00043887	5.52695	up	endochitinase {Oryza sativa (japonica cultivar-group);} ^|^GB|AAP44624.1|31126701|AC137992 putative endochitinase {Oryza sativa (japonica cultivar-group);}
MZ00041203	3.19021	up	lipid transfer protein {Setaria italica;}
MZ00041204	2.47687	up	lipid transfer protein {Setaria italica;}
MZ00003869	3.08145	up	monooxygenase {Solanum tuberosum;}
MZ00025038	2.45076	up	pathogenesis-related protein 4 - barley {Hordeum vulgare;} ^|^GB|CAA71774.1|1808651|HVPRP4 pathogenesis-related protein 4 {Hordeum vulgare;}
MZ00043658	5.95127	up	pathogenesis-related protein 4 {Triticum monococcum;}
MZ00043659	5.2473	up	pathogenesis-related protein 4 {Triticum monococcum;}
MZ00018153	3.39861	up	Pathogenesis-related protein PRMS precursor. {Zea mays;} ^|^PIR|S14969|S14969 pathogenesis-related protein - maize {Zea mays;} ^|^GB|CAA38223.1|22454|ZMPRMS pathogenesis-related protein {Zea mays;}
MZ00014666	2.22359	up	Peroxiredoxin (Rehydrin homolog) (B15C). {Hordeum vulgare;} ^|^PIR|S60285|S60285 B15C protein - barley {Hordeum vulgare;} ^|^GB|CAA65387.1|1694833|HVPER1 peroxiredoxin {Hordeum vulgare subsp. vulgare;} ^|^GB-TRUNCATED-
MZ00041768	4.13721	up	polyphenol oxidase {Saccharum hybrid cultivar;}
MZ00031167	4.72846	up	putative antifungal zeamatin-like protein {Oryza sativa (japonica cultivar-group);}
MZ00041326	2.64509	up	putative Bowman-Birk serine protease inhibitor {Oryza sativa (japonica cultivar-group);}
MZ00018180	4.7613	up	putative class IV chitinase (CHIV) {Oryza sativa (japonica cultivar-group);}
MZ00036158	4.34857	up	putative class IV chitinase (CHIV) {Oryza sativa (japonica cultivar-group);}
MZ00025137	3.70837	up	putative L-pipecolic acid oxidase {Oryza sativa (japonica cultivar-group);}
MZ00036538	4.22554	up	subtilisin/chymotrypsin inhibitor - maize {Zea mays;} ^|^GB|CAA57677.1|559538|ZMPIS7 substilin {Zea mays;} ^|^GB|CAA55588.1|475253|ZMMPI proteinase inhibitor {Zea mays;} ^|^GB|CAA49593.1|475922|ZMCIMS proteinase inhibitor {Zea mays;}
MZ00043179	3.74757	up	subtilisin/chymotrypsin inhibitor - maize {Zea mays;} ^|^GB|CAA57677.1|559538|ZMPIS7 substilin {Zea mays;} ^|^GB|CAA55588.1|475253|ZMMPI proteinase inhibitor {Zea mays;} ^|^GB|CAA49593.1|475922|ZMCIMS proteinase inhibitor {Zea mays;}
MZ00037253	2.27055	up	subtilisin/chymotrypsin inhibitor - maize {Zea mays;} ^|^GB|CAA57677.1|559538|ZMPIS7 substilin {Zea mays;} ^|^GB|CAA55588.1|475253|ZMMPI proteinase inhibitor {Zea mays;} ^|^GB|CAA49593.1|475922|ZMCIMS protei-TRUNCATED-
MZ00043978	2.12917	up	thionin like protein {Nicotiana tabacum;}
MZ00041513	2.1748	up	wound-induced protease inhibitor {Zea mays subsp. parviglumis;} ^|^GB|AAL01293.1|15529458|AF396304 wound-induced protease inhibitor {Zea mays subsp. parviglumis;} ^|^GB|AAL01290.1|15529452|AF396301 wound-ind-TRUNCATED-
MZ00017927	2.28162	up	Zeamatin precursor. {Zea mays;} ^|^PIR|T02075|T02075 antifungal zeamatin-like protein - maize {Zea mays;} ^|^GB|AAA92882.1|459170|ZMU06831 unnamed protein product {Zea mays;}
Secondary metablism-related genes
MZ00043784	2.68317	up	cinnamic acid 4-hydroxylase {Sorghum bicolor;}
MZ00036873	2.17624	up	putative cinnamoyl-CoA reductase {Oryza sativa (japonica cultivar-group);} ^|^GB|AAL67601.1|18266655|AC018929 putative cinnamoyl-CoA reductase {Oryza sativa (japonica cultivar-group);}
MZ00025088	2.00107	up	putative phenylalanine ammonia-lyase {Oryza sativa (japonica cultivar-group);}
MZ00024314	2.29619	up	Caffeic acid 3-O-methyltransferase (EC 2.1.1.68) (S-adenosysl-L-methionine:caffeic acid 3-O-methyltransferase) (COMT) (CAOMT). {Zea mays;} ^|^PIR|S28612|S28612 catechol O-methyltransferase (EC 2.1.1.6) - mai-TRUNCATED-
MZ00014812	2.36299	up	putative cinnamyl alcohol dehydrogenase {Oryza sativa (japonica cultivar-group);} ^|^GB|BAD28500.1|50251435|AP005321 putative cinnamyl alcohol dehydrogenase {Oryza sativa (japonica cultivar-group);} -TRUNCATED-
ID	Fold change(Eyl25 Induced/Control)	Regulation(Induced/Control)	Putative_Annotation
Abiotic stress-related genes
MZ00013531	2.53551	down	Light regulated protein precursor. {Oryza sativa;} ^|^PIR|S33632|S33632 lir1 protein - rice {Oryza sativa;} ^|^GB|BAD45513.1|52076611|AP003727 putative CR9 {Oryza sativa (japonica cultivar-group);} ^|^GB|BAB-TRUNCATED-

## Sheet: Eyl31 Induced vs Control
ID	Fold change(Eyl31 Induced/Eyl31 Control)	Regulation(Induced/Control)	Putative_Annotation
Abiotic stress-related genes
MZ00017511	2.81446	up	adhesive/proline-rich protein homolog-like protein {Oryza sativa (japonica cultivar-group);}
MZ00036743	2.35238	up	adhesive/proline-rich protein homolog-like protein {Oryza sativa (japonica cultivar-group);}
MZ00041634	3.14694	up	adhesive/proline-rich protein homolog-like protein {Oryza sativa (japonica cultivar-group);}
MZ00042242	2.08862	up	adhesive/proline-rich protein homolog-like protein {Oryza sativa (japonica cultivar-group);}
MZ00015403	11.9662	up	alcohol dehydrogenase ADH {Lycopersicon esculentum;}
MZ00040414	2.87708	up	dehydrogenase Adh1,alcohol. {Zea mays;}
MZ00037140	4.76889	up	glucose starvation-induced protein precursor (clone pZSS2) - maize {Zea mays;} ^|^GB|CAA57674.1|559534|ZMDRP defence-related protein {Zea mays;}
MZ00028978	2.03953	up	glycine-rich protein-like {Oryza sativa (japonica cultivar-group);} ^|^GB|BAD35330.1|51090408|AP003525 glycine-rich protein-like {Oryza sativa (japonica cultivar-group);}
MZ00036399	2.79089	up	hydroxyproline-rich glycoprotein DZ-HRGP {Volvox carteri f. nagariensis;}
MZ00024612	2.62443	up	hypothetical protein wali7 - wheat (fragment) {Triticum aestivum;} ^|^GB|AAC37416.1|451193|WHTWALI wali7 {Triticum aestivum;}
MZ00043506	2.04158	up	Hyp-rich glycoprotein. {Zea mays;}
MZ00025980	2.56261	up	multidrug-resistance associated protein 3 {Zea mays;}
MZ00044463	3.34272	up	multiple stress-associated zinc-finger protein {Oryza sativa (indica cultivar-group);} ^|^GB|AAF74344.1|8307828|AF140722 multiple stress-responsive zinc-finger protein {Oryza sativa (indica cultivar-group);}
MZ00043229	2.92572	up	putative glycine-rich protein {Oryza sativa (japonica cultivar-group);}
MZ00043231	2.32761	up	putative glycine-rich protein {Oryza sativa (japonica cultivar-group);}
MZ00043232	2.25514	up	putative glycine-rich protein {Oryza sativa (japonica cultivar-group);}
MZ00024708	2.21179	up	putative heat-shock protein {Oryza sativa (japonica cultivar-group);}
MZ00024561	2.47455	up	putative late embryogenesis abundant protein {Oryza sativa (japonica cultivar-group);}
MZ00041306	8.15151	up	putative ASR2 {Oryza sativa (japonica cultivar-group);}
MZ00016530	2.42964	up	yabby15 protein {Zea mays;}
MZ00044323	4.3693	up	basic proline-rich protein {Sus scrofa;}
MZ00042137	3.44777	up	phosphate-induced protein 1-like protein {Pennisetum ciliare;}
MZ00004118	2.64271	up	putative multiple stress-responsive zinc-finger protein {Oryza sativa (japonica cultivar-group);}
MZ00015918	2.65583	up	unknown protein {Oryza sativa (japonica cultivar-group);} ^|^GB|BAC57311.1|28411836|AP004708 unknown protein {Oryza sativa (japonica cultivar-group);}
MZ00016824	4.4687	up	unknown protein {Oryza sativa (japonica cultivar-group);}
MZ00026561	2.03326	up	NA
Antioxidant genes
MZ00042425	9.20931	up	glutathione S-transferase GST 24 {Zea mays;}
MZ00020228	2.33666	up	glutathione S-transferase GST 31 {Zea mays;}
MZ00041712	8.67823	up	glutathione S-transferase GST 8 {Zea mays;}
MZ00041713	9.1001	up	glutathione S-transferase GST 8 {Zea mays;}
MZ00013937	2.55024	up	glutathione transferase (EC 2.5.1.18) III(a) [imported] - maize {Zea mays;} ^|^GB|CAB38118.1|4468792|ZMA010295 Glutathione transferase III(a) {Zea mays;}
MZ00024194	2.14201	up	superoxide dismutase (EC 1.15.1.1) (Cu-Zn) 4, cytosolic [validated] - maize {Zea mays;} ^|^GB|CAB57992.1|6018682|ZMSOD4 superoxide dismutase-4AP {Zea mays;}
MZ00056486	2.25942	up	superoxide dismutase (EC 1.15.1.1) (Cu-Zn) 4, cytosolic [validated] - maize {Zea mays;} ^|^GB|CAB57992.1|6018682|ZMSOD4 superoxide dismutase-4AP {Zea mays;}
MZ00024195	2.08892	up	superoxide dismutase 4A {Zea mays;} ^|^GB|CAB57993.1|6018746|ZMSOD4A superoxide dismutase-4A {Zea mays;}
Biotic stress-related genes
MZ00014034	2.37736	up	hypoxia-responsive family protein-like {Oryza sativa (japonica cultivar-group);}
MZ00029329	13.8035	up	putative receptor-like kinase {Oryza sativa (japonica cultivar-group);}
MZ00028198	4.21115	up	putative receptor-like kinase Xa21-binding protein 3 {Oryza sativa (japonica cultivar-group);} ^|^GB|AAK58690.1|14279688|AF272860 receptor-like kinase Xa21-binding protein 3 {Oryza sativa;}
MZ00029704	2.89155	up	putative receptor-like protein kinase {Oryza sativa (japonica cultivar-group);}
MZ00043958	2.99759	up	putative receptor-like protein kinase 1 {Oryza sativa (japonica cultivar-group);}
MZ00028773	3.6546	up	receptor protein kinase PERK1-like protein {Oryza sativa (japonica cultivar-group);} ^|^GB|BAD01244.1|38175551|AP004464 receptor protein kinase PERK1-like protein {Oryza sativa (japonica cultivar-group);} -TRUNCATED-
MZ00019950	2.12915	up	receptor-like kinase Xa21-binding protein 3-like {Oryza sativa (japonica cultivar-group);}
MZ00019077	2.37822	up	receptor-like protein kinase-like {Oryza sativa (japonica cultivar-group);}
MZ00036889	2.03409	up	receptor-like protein kinase-like {Oryza sativa (japonica cultivar-group);} ^|^GB|BAB84843.1|18677116|AP003216 receptor-like protein kinase-like {Oryza sativa (japonica cultivar-group);}
MZ00027253	2.08719	up	putative avr9 elicitor response protein {Oryza sativa (japonica cultivar-group);}
MZ00019350	2.98511	up	putative disease resistance response protein-related/dirigent protein-related {Oryza sativa (japonica cultivar-group);} ^|^GB|BAC20736.1|23617048|AP004342 putative disease resistance response protein-related-TRUNCATED-
MZ00036884	6.3436	up	Probable disease resistance protein At5g04720. {Arabidopsis thaliana;} ^|^PIR|T48468|T48468 disease resistance-like protein - Arabidopsis thaliana {Arabidopsis thaliana;} ^|^GB|AAM45000.1|21281177|AY113952 p-TRUNCATED-
Hormone-related genes
MZ00024113	2.52402	up	auxin response factor 1 {Oryza sativa (japonica cultivar-group);}
MZ00024115	2.76957	up	auxin response factor 1 {Oryza sativa (japonica cultivar-group);}
MZ00014879	3.30597	up	auxin response factor 2 {Oryza sativa (japonica cultivar-group);}
MZ00018574	2.08366	up	ethylene responsive element binding factor3 {Oryza sativa (japonica cultivar-group);} ^|^GB|BAB03248.1|9309342|AB037183 ethylene responsive element binding factor3 {Oryza sativa;} ^|^GB|BAB16083.1|10567106|A-TRUNCATED-
MZ00042402	2.06418	up	ethylene-insensitive-3-like protein {Oryza sativa (japonica cultivar-group);}
MZ00042403	2.57086	up	ethylene-insensitive-3-like protein {Oryza sativa (japonica cultivar-group);}
MZ00019568	2.64532	up	ethylene-responsive factor-like protein 1 {Zea mays;}
MZ00030445	2.01449	up	ethylene-responsive factor-like protein 1 {Zea mays;}
MZ00016434	2.43238	up	putative auxin response factor {Oryza sativa (japonica cultivar-group);} ^|^GB|BAD45527.1|52076626|AP003728 putative auxin response factor {Oryza sativa (japonica cultivar-group);}
MZ00018657	2.15139	up	putative auxin response transcription factor(ARF6) {Oryza sativa (japonica cultivar-group);} ^|^GB|BAD25169.1|49388055|AP004093 putative auxin response transcription factor(ARF6) {Oryza sativa (japonica -TRUNCATED-
MZ00055925	2.04134	up	putative auxin-induced protein {Oryza sativa (japonica cultivar-group);}
MZ00017133	2.24997	up	putative auxin-regulated protein {Oryza sativa (japonica cultivar-group);}
MZ00018872	9.95925	up	acc synthase {Zea mays;}
MZ00027365	2.56447	up	putative ethylene-forming enzyme {Oryza sativa (japonica cultivar-group);} ^|^GB|AAL79801.1|18873855|AC079874 putative ethylene-forming enzyme {Oryza sativa (japonica cultivar-group);} ^|^GB|AAK55454.1|14165-TRUNCATED-
MZ00025350	2.22263	up	putative ethylene-inducible CTR1-like protein kinase {Oryza sativa (japonica cultivar-group);}
MZ00016032	3.0071	up	putative ethylene-responsive element binding factor {Oryza sativa (japonica cultivar-group);} ^|^GB|AAT10384.1|47087871|AY576527 ethylene-responsive element binding factor {Oryza sativa;}
MZ00030984	2.56365	up	putative chitin-inducible gibberellin-responsive protein {Oryza sativa (japonica cultivar-group);}
Pathogenesis-related genes
MZ00026392	2.98757	up	Bax inhibitor-1 (BI-1) (OsBI-1). {Oryza sativa;} ^|^GB|BAD08006.1|41053062|AP005311 Bax inhibitor-1 (BI-1) (OsBI-1) {Oryza sativa (japonica cultivar-group);} ^|^GB|BAA89540.3|7209772|AB025926 Bax inhibitor-1-TRUNCATED-
MZ00043996	3.6543	up	Bax inhibitor-1 (BI-1) (OsBI-1). {Oryza sativa;} ^|^GB|BAD08006.1|41053062|AP005311 Bax inhibitor-1 (BI-1) (OsBI-1) {Oryza sativa (japonica cultivar-group);} ^|^GB|BAA89540.3|7209772|AB025926 Bax inhibitor-1-TRUNCATED-
MZ00019862	2.24593	up	beta-galactosidase {Oryza sativa (japonica cultivar-group);} ^|^GB|AAM22973.1|20514290|AF499737 beta-galactosidase {Oryza sativa (japonica cultivar-group);}
MZ00024935	3.29254	up	beta-glucosidase {Musa acuminata;}
MZ00041327	4.49095	up	Bowman-Birk type trypsin inhibitor (WTI). {Triticum aestivum;}
MZ00041278	3.18042	up	chitinase (EC 3.2.1.14) A - maize {Zea mays;}
MZ00004170	2.57026	up	chitinase (EC 3.2.1.14) III C10501 - rice {Oryza sativa;} ^|^GB|BAA23809.1|2696227|D55711 chitinase {Oryza sativa (japonica cultivar-group);}
MZ00043035	18.2989	up	chitinase (EC 3.2.1.14) PRm 3 - maize {Zea mays;} ^|^GB|AAB47176.2|7687414|S82314 PRm 3 {Zea mays;}
MZ00036598	3.92277	up	chitinase (EC 3.2.1.14), acidic - maize {Zea mays;} ^|^GB|AAA62421.1|168445|MZECHITC acidic class I chitinase {Zea mays;}
MZ00043886	6.67415	up	chitinase (EC 3.2.1.14), acidic - maize {Zea mays;} ^|^GB|AAA62421.1|168445|MZECHITC acidic class I chitinase {Zea mays;}
MZ00042332	6.8886	up	chitinase {Oryza sativa;}
MZ00013319	3.6793	up	chitinase {Tripsacum dactyloides;}
MZ00013897	3.07653	up	chitinase {Zea mays subsp. parviglumis;}
MZ00041276	2.31824	up	chitinase {Zea mays subsp. parviglumis;}
MZ00043558	3.68118	up	chitinase {Zea mays subsp. parviglumis;}
MZ00015374	2.64592	up	exoglucanase precursor {Zea mays;}
MZ00015553	2.11276	up	Glucan endo-1,3-beta-glucosidase precursor (EC 3.2.1.39) ((1->3)-beta-glucan endohydrolase) ((1->3)-beta-glucanase) (Beta-1,3-endoglucanase). {Triticum aestivum;} ^|^PIR|T06268|T06268 probable beta-1,3-gluca-TRUNCATED-
MZ00041610	2.44082	up	Nonspecific lipid-transfer protein precursor (LTP) (Phospholipidtransfer protein) (PLTP) (Allergen Zea m 14). {Zea mays;} ^|^PIR|A31779|A31779 phospholipid transfer protein 9C2 precursor - maize {Zea mays;} -TRUNCATED-
MZ00041611	2.31254	up	Nonspecific lipid-transfer protein precursor (LTP) (Phospholipidtransfer protein) (PLTP) (Allergen Zea m 14). {Zea mays;} ^|^PIR|A31779|A31779 phospholipid transfer protein 9C2 precursor - maize {Zea mays;} -TRUNCATED-
MZ00035052	3.36913	up	pathogenesis related protein-5 - maize {Zea mays;} ^|^GB|AAC25630.1|3290006|ZMU82201 pathogenesis related protein-5 {Zea mays;}
MZ00025038	9.83001	up	pathogenesis-related protein 4 - barley {Hordeum vulgare;} ^|^GB|CAA71774.1|1808651|HVPRP4 pathogenesis-related protein 4 {Hordeum vulgare;}
MZ00043658	10.2761	up	pathogenesis-related protein 4 {Triticum monococcum;}
MZ00016683	2.08793	up	pathogenesis-related protein-like protein {Oryza sativa (japonica cultivar-group);} ^|^GB|BAD10163.1|42408906|AP005245 putative multiple stress-responsive zinc-finger protein {Oryza sativa (japonica -TRUNCATED-
MZ00014229	2.54123	up	pathogen-related protein {Oryza sativa;} ^|^GB|AAL74406.1|18539471|AF395880 JIOsPR10 {Oryza sativa;}
MZ00020250	3.73223	up	peroxidase {Cenchrus ciliaris;}
MZ00019543	2.11309	up	peroxidase {Zea mays;}
MZ00015021	85.73	up	polyphenol oxidase {Saccharum hybrid cultivar;}
MZ00041768	13.0828	up	polyphenol oxidase {Saccharum hybrid cultivar;}
MZ00000977	7.57669	up	putative antifungal thaumatin-like protein {Oryza sativa (japonica cultivar-group);}
MZ00031167	10.3345	up	putative antifungal zeamatin-like protein {Oryza sativa (japonica cultivar-group);}
MZ00044200	2.13475	up	putative beta-1,3-glucanase {Oryza sativa (japonica cultivar-group);} ^|^GB|BAB91764.1|20521248|AP003287 putative beta-1,3-glucanase {Oryza sativa (japonica cultivar-group);}
MZ00027105	2.74321	up	putative Bowman-Birk serine protease inhibitor {Oryza sativa (japonica cultivar-group);}
MZ00027910	10.8378	up	putative chitinase {Oryza sativa (japonica cultivar-group);} ^|^GB|BAD09686.1|42408507|AP004622 putative chitinase {Oryza sativa (japonica cultivar-group);}
MZ00018180	15.0664	up	putative class IV chitinase (CHIV) {Oryza sativa (japonica cultivar-group);}
MZ00036158	7.13516	up	putative class IV chitinase (CHIV) {Oryza sativa (japonica cultivar-group);}
MZ00043887	17.7215	up	endochitinase {Oryza sativa (japonica cultivar-group);} ^|^GB|AAP44624.1|31126701|AC137992 putative endochitinase {Oryza sativa (japonica cultivar-group);}
MZ00023565	4.76301	up	putative lipid transfer protein {Oryza sativa (japonica cultivar-group);} ^|^GB|BAB93173.1|21104580|AP003230 putative lipid transfer protein {Oryza sativa (japonica cultivar-group);}
MZ00026196	13.5016	up	putative peroxidase {Oryza sativa (japonica cultivar-group);}
MZ00028399	3.09852	up	putative peroxidase {Oryza sativa (japonica cultivar-group);}
MZ00015469	3.92881	up	putative peroxidase {Oryza sativa (japonica cultivar-group);} ^|^GB|AAM08517.1|19920085|AC068654 Putative peroxidase {Oryza sativa (japonica cultivar-group);}
MZ00029623	25.4691	up	putative polygalacturonase inhibitor {Oryza sativa (japonica cultivar-group);}
MZ00041005	3.90887	up	subtilisin/chymotrypsin inhibitor - maize {Zea mays;} ^|^GB|CAA57677.1|559538|ZMPIS7 substilin {Zea mays;} ^|^GB|CAA55588.1|475253|ZMMPI proteinase inhibitor {Zea mays;} ^|^GB|CAA49593.1|475922|ZMCIMS proteinase inhibitor {Zea mays;}
MZ00037253	3.8228	up	subtilisin/chymotrypsin inhibitor - maize {Zea mays;} ^|^GB|CAA57677.1|559538|ZMPIS7 substilin {Zea mays;} ^|^GB|CAA55588.1|475253|ZMMPI proteinase inhibitor {Zea mays;} ^|^GB|CAA49593.1|475922|ZMCIMS protei-TRUNCATED-
MZ00013547	5.48016	up	thaumatin-like protein. {Zea mays;}
MZ00036117	2.87522	up	thaumatin-like protein. {Zea mays;}
MZ00041513	5.07998	up	wound-induced protease inhibitor {Zea mays subsp. parviglumis;} ^|^GB|AAL01293.1|15529458|AF396304 wound-induced protease inhibitor {Zea mays subsp. parviglumis;} ^|^GB|AAL01290.1|15529452|AF396301 wound-ind-TRUNCATED-
MZ00017927	2.73908	up	Zeamatin precursor. {Zea mays;} ^|^PIR|T02075|T02075 antifungal zeamatin-like protein - maize {Zea mays;} ^|^GB|AAA92882.1|459170|ZMU06831 unnamed protein product {Zea mays;}
Secondary metablism-related genes
MZ00025513	5.70408	up	cinnamic acid 4-hydroxylase {Sorghum bicolor;}
MZ00043784	5.79794	up	cinnamic acid 4-hydroxylase {Sorghum bicolor;}
MZ00015899	2.23393	up	cinnamoyl CoA reductase - maize {Zea mays;} ^|^GB|CAA74071.1|2239260|ZMCCRGENE cinnamoyl CoA reductase {Zea mays;}
MZ00004041	37.3331	up	Phenylalanine ammonia-lyase (EC 4.3.1.5). {Oryza sativa;} ^|^PIR|S66313|S66313 phenylalanine ammonia-lyase (EC 4.3.1.5) - rice {Oryza sativa;} ^|^GB|CAA61198.1|871494|OSDNAZB8 phenylalanine ammonia-lyase {Or-TRUNCATED-
MZ00014291	3.00299	up	phenylalanine ammonia-lyase {Zea mays;}
MZ00014292	18.4578	up	phenylalanine ammonia-lyase {Zea mays;}
MZ00019063	4.3911	up	putative beta-ketoacyl-CoA synthase {Oryza sativa (japonica cultivar-group);}
MZ00017952	2.64853	up	putative Caffeoyl-CoA O-methyltransferase {Oryza sativa (japonica cultivar-group);} ^|^GB|BAD33681.1|50726161|AP005633 putative Caffeoyl-CoA O-methyltransferase {Oryza sativa (japonica cultivar-group);} -TRUNCATED-
MZ00000962	8.06781	up	putative cinnamoyl CoA reductase {Oryza sativa (japonica cultivar-group);}
MZ00012815	2.00838	up	putative cinnamoyl-CoA reductase {Oryza sativa (japonica cultivar-group);}
MZ00036873	13.1697	up	putative cinnamoyl-CoA reductase {Oryza sativa (japonica cultivar-group);} ^|^GB|AAL67601.1|18266655|AC018929 putative cinnamoyl-CoA reductase {Oryza sativa (japonica cultivar-group);}
MZ00047745	2.61568	up	putative flavonol glucosyltransferase {Oryza sativa (japonica cultivar-group);} ^|^GB|AAU43954.1|52353386|AC108499 putative flavonol glucosyltransferase {Oryza sativa (japonica cultivar-group);}
MZ00025088	2.18857	up	putative phenylalanine ammonia-lyase {Oryza sativa (japonica cultivar-group);}
MZ00025089	4.05876	up	putative phenylalanine ammonia-lyase {Oryza sativa (japonica cultivar-group);}
ID	Fold change(Eyl31 Induced/Control)	Regulation(Induced/Control)	Putative_Annotation
Abiotic stress-related genes
MZ00035096	2.68105	down	Alcohol dehydrogenase class III (EC 1.1.1.1) (Glutathione-dependentformaldehyde dehydrogenase) (EC 1.2.1.1) (FDH) (FALDH) (GSH-FDH). {Zea mays;} ^|^PIR|T03289|T03289 formaldehyde dehydrogenase (glutathione) (EC 1.2.1.1) - maize {Zea mays;} ^|^GB|CAA71913.1|1841502|ZMFDH glutothione-dependent formaldehyde dehydrogenase {Zea mays;}
MZ00038565	2.00365	down	alcohol dehydrogenase I {Oryza australiensis;}
MZ00043424	2.21125	down	dehydrin-like protein {Zea mays;}
MZ00023676	2.00375	down	early drought induced protein {Oryza sativa (indica cultivar-group);} ^|^GB|AAT37942.1|47717901|AY607690 low temperature-induced low molecular weight integral membrane protein LTI6b {Oryza sativa (japonica c-TRUNCATED-
MZ00022020	2.9485	down	globulin-1 {Zea mays;}
MZ00015801	3.2458	down	glyoxalase II {Oryza sativa;} ^|^GB|BAD33825.1|50726249|AP005735 glyoxalase II {Oryza sativa (japonica cultivar-group);}
MZ00036540	2.07897	down	heat shock protein 70 {Triticum aestivum;}
MZ00028039	2.67592	down	Late embryogenesis abundant protein EMB564. {Zea mays;} ^|^PIR|S16249|S16249 embryonic abundant protein - maize {Zea mays;} ^|^GB|CAA39063.1|22271|ZMEACI embrygenic protein {Zea mays;}
MZ00019156	2.2695	down	late embryonic abundant protein EMB2 - white spruce {Picea glauca;} ^|^GB|AAB01563.1|1350522|PIAEMB2R late embryogenesis abundant protein {Picea glauca;}
MZ00017086	3.15362	down	multi resistance protein [imported] - Arabidopsis thaliana {Arabidopsis thaliana;} ^|^GB|CAA72120.1|2980641|ATMRPPROT multi resistance protein {Arabidopsis thaliana;} ^|^GB|AAG14965.1|10197658|AF225908 sulfo-TRUNCATED-
MZ00043144	2.90548	down	putative ABI3-interacting protein 2 {Oryza sativa (japonica cultivar-group);} ^|^GB|BAD19898.1|47497800|AP005578 putative ABI3-interacting protein 2 {Oryza sativa (japonica cultivar-group);}
MZ00048755	3.10314	down	putative heat shock protein 40 {Oryza sativa (japonica cultivar-group);} ^|^GB|BAB17212.1|11034711|AP002855 putative heat shock protein 40 {Oryza sativa (japonica cultivar-group);}
MZ00028141	2.55798	down	putative Hsp70 binding protein {Oryza sativa (japonica cultivar-group);}
MZ00015045	3.21706	down	putative salt tolerance protein 5 {Oryza sativa (japonica cultivar-group);}
MZ00024937	4.53669	down	putative wound inductive gene {Oryza sativa (japonica cultivar-group);}
MZ00046743	2.60016	down	putative wound inductive gene {Oryza sativa (japonica cultivar-group);}
MZ00016855	2.10281	down	salt-inducible protein kinase {Zea mays;}
MZ00043720	2.01802	down	water-stress protein {Zea mays;}
MZ00014015	2.10756	down	Wound-induced basic protein. {Phaseolus vulgaris;} ^|^PIR|JS0731|JS0731 wound-inducible basic protein - kidney bean {Phaseolus vulgaris;} ^|^GB|AAA33774.1|169365|PHVPVPR4A basic protein {Phaseolus vulgaris;}-TRUNCATED-
MZ00015801	3.2458	down	glyoxalase II {Oryza sativa;} ^|^GB|BAD33825.1|50726249|AP005735 glyoxalase II {Oryza sativa (japonica cultivar-group);}
MZ00015127	3.00377	down	Hydroxyacylglutathione hydrolase cytoplasmic (EC 3.1.2.6) (GlyoxalaseII) (Glx II). {Arabidopsis thaliana;} ^|^GB|AAK96522.1|15450457|AY052329 AT3g10850/T7M13_7 {Arabidopsis thaliana;} ^|^GB|CAA69644.1|192492-TRUNCATED-
MZ00015715	3.37455	down	OSJNBa0027O01.6 {Oryza sativa (japonica cultivar-group);}
MZ00019961	2.60356	down	unknown protein {Oryza sativa (japonica cultivar-group);}
MZ00026695	2.59806	down	putative nin one binding protein {Oryza sativa (japonica cultivar-group);} ^|^GB|BAD07653.1|41052784|AP004090 putative nin one binding protein {Oryza sativa (japonica cultivar-group);}
MZ00027101	2.47858	down	pseudouridylate synthase-like {Oryza sativa (japonica cultivar-group);}
MZ00027827	2.4451	down	At4g08790/T32A17_100 {Arabidopsis thaliana;} ^|^GB|AAK49620.1|13926307|AF372904 AT4g08790/T32A17_100 {Arabidopsis thaliana;}
Antioxidant genes
MZ00025511	2.3693	down	glutathione S-transferase GST 17 {Zea mays;}
MZ00014859	2.37614	down	glutathione S-transferase GST 18 {Zea mays;}
MZ00024722	2.05596	down	glutathione S-transferase:ISOTYPE=IV. {Zea mays;}
MZ00017753	2.61996	down	glutathione transferase (EC 2.5.1.18) - maize {Zea mays;} ^|^GB|CAA73369.1|2288969|ZMY12862 glutathione transferase {Zea mays;}
MZ00042868	2.93436	down	glutathione transferase (EC 2.5.1.18) - maize {Zea mays;} ^|^GB|CAA73369.1|2288969|ZMY12862 glutathione transferase {Zea mays;}
MZ00015249	4.17948	down	GST7 protein {Zea mays;}
MZ00014089	2.13047	down	superoxide dismutase (EC 1.15.1.1) (Cu-Zn) 2 - maize {Zea mays;} ^|^GB|AAA33511.1|168622|MZESOD2A SOD2 protein {Zea mays;} ^|^GB|AAA33510.1|168620|MZESOD2 superoxide dismutase 2 {Zea mays;}
MZ00024196	4.35709	down	superoxide dismutase (EC 1.15.1.1) (Cu-Zn) 4, cytosolic [validated] - maize {Zea mays;} ^|^GB|CAB57992.1|6018682|ZMSOD4 superoxide dismutase-4AP {Zea mays;}
Biotic stress-related genes
MZ00041565	2.13016	down	biostress-resistance-related protein {Triticum aestivum;}
MZ00018774	4.11006	down	leucine-rich repeat-like protein {Oryza sativa (japonica cultivar-group);}
MZ00028974	2.51072	down	putative Mal d 1-associated protein {Oryza sativa (japonica cultivar-group);}
MZ00027385	2.84669	down	putative silverleaf whitefly-induced protein 1 {Oryza sativa (japonica cultivar-group);}
Hormone-related genes
MZ00015940	2.47561	down	putative ethylene-responsive elongation factor EF-Ts precursor {Oryza sativa (japonica cultivar-group);}
MZ00036251	2.72356	down	putative ethylene-responsive small GTP-binding protein {Oryza sativa (japonica cultivar-group);} ^|^GB|BAD30623.1|50510010|AP004340 putative ethylene-responsive small GTP-binding protein {Oryza sativa (japon-TRUNCATED-
Pathogenesis-related genes
MZ00026666	3.05713	down	BAX inhibitor 1 {Hordeum vulgare subsp. vulgare;}
MZ00001146	3.30589	down	L-ascorbate peroxidase (EC 1.11.1.11) [validated] - rice {Oryza sativa;} ^|^GB|AAP13093.1|30060252|AY254495 ascorbate peroxidase {Oryza sativa (indica cultivar-group);} ^|^GB|AAO17000.1|27476069|AC134232 Put-TRUNCATED-
MZ00042859	2.96812	down	L-ascorbate peroxidase (EC 1.11.1.11) [validated] - rice {Oryza sativa;} ^|^GB|AAP13093.1|30060252|AY254495 ascorbate peroxidase {Oryza sativa (indica cultivar-group);} ^|^GB|AAO17000.1|27476069|AC134232 Put-TRUNCATED-
MZ00037264	6.23299	down	L-ascorbate peroxidase (EC 1.11.1.11), cytosolic isozyme - maize {Zea mays;} ^|^GB|CAA84406.1|600116|ZMAPXG cytosolic ascorbate peroxidase {Zea mays;}
MZ00042393	4.29572	down	oxidase {Oryza sativa (japonica cultivar-group);} ^|^GB|CAE02811.1|32488386|OSJN00032 OSJNBa0043A12.16 {Oryza sativa (japonica cultivar-group);}
MZ00041463	2.54057	down	putative glutathione peroxidase {Zea mays;}
MZ00026225	2.06355	down	stromal ascorbate peroxidase {Oryza sativa (japonica cultivar-group);}
Secondary metabolism-related genes
MZ00029320	2.06778	down	Isoflavone reductase homolog (EC 1.3.1.-). {Lupinus albus;} ^|^PIR|T11035|T11035 probable 2''-hydroxyisoflavone reductase (EC 1.3.1.45) - white lupine {Lupinus albus;} ^|^GB|AAB67729.1|1230614-TRUNCATED-
