# Supplementary material for: Transcriptional Profiles Uncover Aspergillus flavus-Induced Resistance in Maize Kernels
Source: Toxins (Basel). 2011 Jun 29;3(7):766–86. doi: 10.3390/toxins3070766 (PMC3202853; doi:10.3390/toxins3070766)
Supplement: Table S4 — Comparison of defense gene expression between inoculated Eyl25 and Eyl31 [file toxins-03-00766-s004.xls]

## Sheet: Differential expression genes
Eyl25 Induced/Eyl31 Induced
ID	Fold change	Regulation	Putative_Annotation
Abiotic stress-related genes
MZ00015715	2.82031	up	OSJNBa0027O01.6
MZ00016016	2.35258	up	NA
MZ00016231	4.36455	up	putative glycine-rich protein {Oryza sativa (japonica cultivar-group);} ^|^GB|BAD17439.1|46806215|AP005643 putative glycine-rich protein {Oryza sativa (japonica cultivar-group);}
MZ00016706	3.1329	up	hybrid proline-rich protein
MZ00016855	6.37925	up	salt-inducible protein kinase {Zea mays;}
MZ00017506	2.06262	up	heat shock factor RHSF13-like			induced
MZ00018808	2.33801	up	glycine-rich protein grp3 - maize {Zea mays;} ^|^GB|CAA69104.1|1532071|ZMGRP3 glycine-rich protein {Zea mays;}
MZ00019252	2.16375	up	cell division protein ftsH (ftsH)-like
MZ00019961	3.18129	up	unknown protein
MZ00024841	2.93462	up	putative chloroplast drought-induced stress protein, 34 kD {Oryza sativa (japonica cultivar-group);}
MZ00024966	2.6249	up	universal stress protein-like
MZ00025219	2.60417	up	unnamed protein
MZ00026204	2.30584	up	UVB-resistance protein UVR8
MZ00026333	3.91744	up	Emb5 gene. {Zea mays;}
MZ00026695	3.74842	up	putative nin one binding protein {Oryza sativa (japonica cultivar-group);} ^|^GB|BAD07653.1|41052784|AP004090 putative nin one binding protein {Oryza sativa (japonica cultivar-group);}
MZ00026795	2.36742	up	unknown protein
MZ00027101	3.0236	up	pseudouridylate synthase-like
MZ00027827	6.76398	up	At4g08790/T32A17_100
MZ00028039	2.44783	up	Late embryogenesis abundant protein EMB564. {Zea mays;} ^|^PIR|S16249|S16249 embryonic abundant protein - maize {Zea mays;} ^|^GB|CAA39063.1|22271|ZMEACI embrygenic protein {Zea mays;}
MZ00028141	2.45953	up	putative Hsp70 binding protein {Oryza sativa (japonica cultivar-group);}
MZ00034327	5.20683	up	Stromal 70 kDa heat shock-related protein, chloroplast precursor. {Pisum sativum;} ^|^PIR|S32818|S32818 dnaK-type molecular chaperone CSS1 precursor, chloroplast - garden pea {Pisum sativum;} ^|^GB|CAA49147.-TRUNCATED-
MZ00040421	2.16981	up	cold-regulated protein
MZ00041686	2.06035	up	unknown protein
MZ00042044	2.3552	up	putative glycine-rich protein {Oryza sativa (japonica cultivar-group);} ^|^GB|BAD17439.1|46806215|AP005643 putative glycine-rich protein {Oryza sativa (japonica cultivar-group);}
MZ00046743	19.1376	up	putative wound inductive gene {Oryza sativa (japonica cultivar-group);}
MZ00057294	12.9375	up	dehydration-responsive protein RD22 precursor
MZ00044203	2.02738	up	putative glyoxylate reductase {Oryza sativa (japonica cultivar-group);} ^|^GB|AAM88629.1|22002145|AC092389 putative glyoxylate reductase {Oryza sativa (japonica cultivar-group);}
MZ00018298	2.59171	up	CMP-KDO synthetase
MZ00018604	9.56706	up	putative beta-galactosidase precursor {Oryza sativa (japonica cultivar-group);}
Antioxidant genes
MZ00041389	2.23545	up	peroxiredoxin {Oryza sativa (japonica cultivar-group);} ^|^GB|BAC01192.1|21644633|AP003264 peroxiredoxin {Oryza sativa (japonica cultivar-group);} ^|^GB|AAG40130.1|11761654|AF203879 peroxiredoxin {Oryza sati-TRUNCATED-
MZ00042868	3.02202	up	glutathione transferase (EC 2.5.1.18) - maize {Zea mays;} ^|^GB|CAA73369.1|2288969|ZMY12862 glutathione transferase {Zea mays;}
MZ00056736	6.28998	up	glutathione S-transferase GST 37 {Zea mays;}
MZ00057304	2.32598	up	Peroxiredoxin (Rehydrin homolog) (B15C). {Hordeum vulgare;} ^|^PIR|S60285|S60285 B15C protein - barley {Hordeum vulgare;} ^|^GB|CAA65387.1|1694833|HVPER1 peroxiredoxin {Hordeum vulgare subsp. vulgare;} ^|^GB-TRUNCATED-
MZ00015127	3.32787	up	Hydroxyacylglutathione hydrolase cytoplasmic (EC 3.1.2.6) (GlyoxalaseII) (Glx II). {Arabidopsis thaliana;} ^|^GB|AAK96522.1|15450457|AY052329 AT3g10850/T7M13_7 {Arabidopsis thaliana;} ^|^GB|CAA69644.1|192492-TRUNCATED-
MZ00057304	2.32598	up	Peroxiredoxin (Rehydrin homolog) (B15C). {Hordeum vulgare;} ^|^PIR|S60285|S60285 B15C protein - barley {Hordeum vulgare;} ^|^GB|CAA65387.1|1694833|HVPER1 peroxiredoxin {Hordeum vulgare subsp. vulgare;} ^|^GB-TRUNCATED-
MZ00014089	2.09847	up	superoxide dismutase (EC 1.15.1.1) (Cu-Zn) 2 - maize {Zea mays;} ^|^GB|AAA33511.1|168622|MZESOD2A SOD2 protein {Zea mays;} ^|^GB|AAA33510.1|168620|MZESOD2 superoxide dismutase 2 {Zea mays;}
MZ00014859	2.42504	up	glutathione S-transferase GST 18 {Zea mays;}
Biotic stress-related genes
MZ00001132	27.007	up	putative protein kinase Xa21 {Oryza sativa (japonica cultivar-group);} ^|^GB|BAB03621.1|9663980|AP002522 putative protein kinase Xa21 {Oryza sativa (japonica cultivar-group);}
MZ00018774	9.58638	up	leucine-rich repeat-like protein {Oryza sativa (japonica cultivar-group);}
Hormone related gene
MZ00014890	4.0697	up	contains similarity to gibberellin-stimulated transcript 1 like protein {Arabidopsis thaliana;} ^|^GB|BAC42796.1|26451393|AK118173 unknown protein {Arabidopsis thaliana;}
MZ00024317	2.06345	up	gibberellin induced protein 3
MZ00025470	2.8915	up	ethylene receptor {Zea mays;}
MZ00029921	3.79784	up	putative benzothiadiazole-induced S-adenosyl-L-methionine:salicylic acid carboxyl methyltransferase 1 {Oryza sativa (japonica cultivar-group);}
MZ00042957	25.0137	up	auxin-regulated protein-like
MZ00043144	2.90711	up	putative ABI3-interacting protein 2 {Oryza sativa (japonica cultivar-group);} ^|^GB|BAD19898.1|47497800|AP005578 putative ABI3-interacting protein 2 {Oryza sativa (japonica cultivar-group);}
MZ00029389	8.29743	up	putative auxin-induced protein {Oryza sativa (japonica cultivar-group);}
Pathogenesis-related genes
MZ00017927	2.16374	up	Zeamatin precursor. {Zea mays;} ^|^PIR|T02075|T02075 antifungal zeamatin-like protein - maize {Zea mays;} ^|^GB|AAA92882.1|459170|ZMU06831 unnamed protein product {Zea mays;}
MZ00017928	2.96464	up	Zeamatin precursor. {Zea mays;} ^|^PIR|T02075|T02075 antifungal zeamatin-like protein - maize {Zea mays;} ^|^GB|AAA92882.1|459170|ZMU06831 unnamed protein product {Zea mays;}
MZ00020003	15.5501	up	putative peroxidase 1 precursor {Oryza sativa (japonica cultivar-group);} ^|^GB|BAC10366.1|22324451|AP004673 putative peroxidase 1 precursor {Oryza sativa (japonica cultivar-group);}
MZ00024111	3.06182	up	putative endo-1,4-beta-glucanase {Oryza sativa (japonica cultivar-group);} ^|^GB|AAP03405.1|29788859|AC118133 putative endo-1,4-beta-glucanase {Oryza sativa (japonica cultivar-group);}
MZ00024296	2.19955	up	2-oxoglutarate-dependent oxygenase {Zea mays;}
MZ00025038	2.51148	up	pathogenesis-related protein 4 - barley {Hordeum vulgare;} ^|^GB|CAA71774.1|1808651|HVPRP4 pathogenesis-related protein 4 {Hordeum vulgare;}
MZ00028450	6.48999	up	putative lipid transfer protein {Oryza sativa (japonica cultivar-group);} ^|^GB|AAT39264.1|47900529|AC135925 putative lipid transfer protein {Oryza sativa (japonica cultivar-group);}
MZ00030174	7.97861	up	1,3-beta-glucanase
MZ00041277	2.94658	up	chitinase
MZ00041611	4.71097	up	Nonspecific lipid-transfer protein precursor (LTP) (Phospholipidtransfer protein) (PLTP) (Allergen Zea m 14). {Zea mays;} ^|^PIR|A31779|A31779 phospholipid transfer protein 9C2 precursor - maize {Zea mays;} -TRUNCATED-
MZ00041612	3.71997	up	Nonspecific lipid-transfer protein precursor (LTP) (Phospholipidtransfer protein) (PLTP) (Allergen Zea m 14). {Zea mays;} ^|^PIR|A31779|A31779 phospholipid transfer protein 9C2 precursor - maize {Zea mays;} -TRUNCATED-
MZ00041613	2.397	up	Nonspecific lipid-transfer protein precursor (LTP) (Phospholipidtransfer protein) (PLTP) (Allergen Zea m 14). {Zea mays;} ^|^PIR|A31779|A31779 phospholipid transfer protein 9C2 precursor - maize {Zea mays;} -TRUNCATED-
MZ00042393	3.83575	up	oxidase
MZ00042918	2.08221	up	L-ascorbate peroxidase (EC 1.11.1.11) [validated] - rice {Oryza sativa;} ^|^GB|AAP13093.1|30060252|AY254495 ascorbate peroxidase {Oryza sativa (indica cultivar-group);} ^|^GB|AAO17000.1|27476069|AC134232 Put-TRUNCATED-
MZ00043179	2.42826	up	subtilisin/chymotrypsin inhibitor - maize {Zea mays;} ^|^GB|CAA57677.1|559538|ZMPIS7 substilin {Zea mays;} ^|^GB|CAA55588.1|475253|ZMMPI proteinase inhibitor {Zea mays;} ^|^GB|CAA49593.1|475922|ZMCIMS proteinase inhibitor {Zea mays;}
MZ00043341	2.70297	up	RNase L inhibitor-like protein			induced
MZ00043393	3.70531	up	2-oxoglutarate-dependent oxygenase {Zea mays;}
MZ00043658	2.32317	up	pathogenesis-related protein 4 {Triticum monococcum;}
MZ00043659	2.31246	up	pathogenesis-related protein 4 {Triticum monococcum;}
MZ00043978	2.12812	up	thionin like protein {Nicotiana tabacum;}
Secondary metabolism-related genes
MZ00014812	2.4731	up	putative cinnamyl alcohol dehydrogenase {Oryza sativa (japonica cultivar-group);} ^|^GB|BAD28500.1|50251435|AP005321 putative cinnamyl alcohol dehydrogenase {Oryza sativa (japonica cultivar-group);} -TRUNCATED-
ID	Fold change	Regulation	Putative _Annotation
Abiotic stress-related genes
MZ00004118	2.42017	down	putative multiple stress-responsive zinc-finger protein {Oryza sativa (japonica cultivar-group);}
MZ00013921	6.00295	down	heat shock protein hsp70. {Zea mays;}
MZ00015403	6.34455	down	alcohol dehydrogenase ADH {Lycopersicon esculentum;}
MZ00016605	5.98216	down	putative ASR2 {Oryza sativa (japonica cultivar-group);}
MZ00016824	3.18134	down	unknown protein
MZ00015918	4.37499	down	unknown protein
MZ00017428	2.09559	down	putative glycine-rich protein {Oryza sativa (japonica cultivar-group);} ^|^GB|BAD09035.1|42407895|AP003925 putative glycine-rich protein {Oryza sativa (japonica cultivar-group);}
MZ00017449	20.4052	down	small heat-shock protein class I, 18.6K - common sunflower {Helianthus annuus;} ^|^GB|AAB63310.1|1235896|HAU46544 18.6 kDa heat-shock protein {Helianthus annuus;}
MZ00024419	2.11262	down	putative Glycine-rich protein 2 {Oryza sativa (japonica cultivar-group);} ^|^GB|BAD07599.1|41052743|AP004078 putative Glycine-rich protein 2 {Oryza sativa (japonica cultivar-group);}
MZ00024217	3.40051	down	expressed protein
MZ00026147	2.09768	down	unknown protein
MZ00025801	3.11367	down	heat shock protein HSP101 {Zea mays;} ^|^GB|AAD25223.1|4584957|AF077337 heat shock protein 101 {Zea mays;}
MZ00026557	2.45719	down	putative temperature stress-induced lipocalin {Oryza sativa (japonica cultivar-group);} ^|^GB|BAD09888.1|42408668|AP004702 putative temperature stress-induced lipocalin {Oryza sativa (japonica cultivar-group-TRUNCATED-
MZ00026561	2.23331	down	NA
MZ00028258	5.97409	down	osmotin-like protein
MZ00028315	2.90256	down	17.8 kDa class II heat shock protein. {Zea mays;} ^|^PIR|S14997|S14997 heat shock protein 18 (clone c3) - maize {Zea mays;} ^|^GB|CAA38012.1|22337|ZMHSP18K1 18kDa heat shock protein {Zea mays;}
MZ00029009	3.86025	down	universal stress protein {Oryza sativa (japonica cultivar-group);}
MZ00029816	10.6034	down	heat shock protein 26. {Zea mays;}
MZ00035042	18.9471	down	heat shock protein class I 34
MZ00036333	3.72668	down	putative Sip1 protein {Oryza sativa (japonica cultivar-group);}
MZ00036743	2.90057	down	adhesive/proline-rich protein homolog-like protein {Oryza sativa (japonica cultivar-group);}
MZ00036911	9.89271	down	heat shock protein 26. {Zea mays;}
MZ00037469	2.12496	down	probable lipase - maize {Zea mays;} ^|^GB|AAA33480.1|532623|MZELIPASE dehydrin {Zea mays;}
MZ00040404	4.03437	down	unknown protein
MZ00040411	2.51496	down	multiple stress-associated zinc-finger protein {Oryza sativa (indica cultivar-group);} ^|^GB|AAF74344.1|8307828|AF140722 multiple stress-responsive zinc-finger protein {Oryza sativa (indica cultivar-group);}-TRUNCATED-
MZ00041367	24.4345	down	Sip1 protein - barley {Hordeum vulgare;} ^|^GB|AAA32975.1|167100|BLYSIP1A seed imbibition protein {Hordeum vulgare subsp. vulgare;}
MZ00041484	10.6899	down	probable embryo-abundant protein [imported] - Arabidopsis thaliana {Arabidopsis thaliana;} ^|^GB|AAL62359.1|18252865|AY072367 putative embryo-abundant protein {Arabidopsis thaliana;} ^|^GB|AAP13415.1|3002376-TRUNCATED-
MZ00041634	5.13743	down	adhesive/proline-rich protein homolog-like protein {Oryza sativa (japonica cultivar-group);}
MZ00042352	2.82105	down	cysteine proteinase mir3
MZ00042546	3.23647	down	shock protein SRC2
MZ00044463	2.47725	down	multiple stress-associated zinc-finger protein {Oryza sativa (indica cultivar-group);} ^|^GB|AAF74344.1|8307828|AF140722 multiple stress-responsive zinc-finger protein {Oryza sativa (indica cultivar-group);}
MZ00044655	9.76069	down	17.5 kDa class II heat shock protein. {Zea mays;} ^|^PIR|S14998|S14998 heat shock protein 18 (clone c9) - maize {Zea mays;} ^|^GB|CAA38013.1|22339|ZMHSP18K2 18kDa heat shock protein {Zea mays;}
MZ00056376	2.4532	down	Salt-stress root protein RS1. {Oryza sativa;} ^|^GB|BAA96588.1|8467987|AP002481 unnamed protein product; ESTs AU091660(E2040),D41131(S3421) correspond to a region of the predicted gene. Similar to Nicotiana -TRUNCATED-
MZ00056613	6.37184	down	heat shock protein HSP82 - maize {Zea mays;}
MZ00057368	3.29557	down	heat shock protein 17.2 - maize {Zea mays;} ^|^GB|CAA46641.1|22335|ZMHSP172 heat shock protein 17.2 {Zea mays;}
MZ00042137	3.80429	down	phosphate-induced protein 1-like protein {Pennisetum ciliare;}
MZ00035167	2.20631	down	glycine-rich protein - maize {Zea mays;} ^|^GB|CAA43431.1|22293|ZMGLYR glycine-rich protein {Zea mays;}
Antioxidant genes
MZ00017039	3.63523	down	glutathione S-transferase GST 36 {Zea mays;}
MZ00031082	3.08154	down	glutathione S-transferase GST 14 {Zea mays;}
MZ00018403	2.68648	down	glutathione S-transferase GST 9 {Zea mays;}
MZ00041713	15.9035	down	glutathione S-transferase GST 8 {Zea mays;}
MZ00042869	2.4582	down	glutathione transferase (EC 2.5.1.18) - maize {Zea mays;} ^|^GB|CAA73369.1|2288969|ZMY12862 glutathione transferase {Zea mays;}
Biotic stress-related genes
MZ00027435	3.46021	down	disease resistance response protein-like {Oryza sativa (japonica cultivar-group);}
MZ00028198	2.81673	down	putative receptor-like kinase Xa21-binding protein 3 {Oryza sativa (japonica cultivar-group);} ^|^GB|AAK58690.1|14279688|AF272860 receptor-like kinase Xa21-binding protein 3 {Oryza sativa;}
MZ00029074	13.5473	down	plant viral-response family protein-like {Oryza sativa (japonica cultivar-group);}
MZ00029329	13.9879	down	putative receptor-like kinase {Oryza sativa (japonica cultivar-group);}
MZ00030110	3.83876	down	pathogen-related protein {Oryza sativa;} ^|^GB|AAL74406.1|18539471|AF395880 JIOsPR10 {Oryza sativa;}
MZ00016498	2.92062	down	disease resistance response protein-like {Oryza sativa (japonica cultivar-group);} ^|^GB|BAC16015.1|22831155|AP004308 disease resistance response protein-like {Oryza sativa (japonica cultivar-group);} -TRUNCATED-
MZ00041362	2.47683	down	putative Avr9/Cf-9 rapidly elicited protein {Oryza sativa (japonica cultivar-group);} ^|^GB|BAC66766.1|29467539|AP005506 putative Avr9/Cf-9 rapidly elicited protein {Oryza sativa (japonica cultivar-group);} -TRUNCATED-
MZ00056644	2.28607	down	disease resistance response protein-like {Oryza sativa (japonica cultivar-group);} ^|^GB|BAC16015.1|22831155|AP004308 disease resistance response protein-like {Oryza sativa (japonica cultivar-group);} -TRUNCATED-
MZ00036884	3.53148	down	Probable disease resistance protein At5g04720. {Arabidopsis thaliana;} ^|^PIR|T48468|T48468 disease resistance-like protein - Arabidopsis thaliana {Arabidopsis thaliana;} ^|^GB|AAM45000.1|21281177|AY113952 p-TRUNCATED-
MZ00043958	2.51772	down	putative receptor-like protein kinase 1 {Oryza sativa (japonica cultivar-group);}
Hormone-related genes
MZ00004140	4.28075	down	putative ethylene-forming enzyme {Oryza sativa (japonica cultivar-group);} ^|^GB|AAL79792.1|18873846|AC079874 putative ethylene-forming enzyme {Oryza sativa (japonica cultivar-group);}
MZ00017241	2.95329	down	putative ABA-responsive protein {Oryza sativa (japonica cultivar-group);} ^|^GB|AAP03417.1|29788871|AC118133 putative ABA-responsive protein {Oryza sativa (japonica cultivar-group);}
MZ00025945	4.23759	down	putative 1-aminocyclopropane-1-carboxylic acid(ACC) oxidase {Oryza sativa (japonica cultivar-group);} ^|^GB|BAC05551.1|21902001|AP003332 putative 1-aminocyclopropane-1-carboxylic acid(ACC) oxidase {Oryza sat-TRUNCATED-
MZ00018872	10.092	down	acc synthase {Zea mays;}
MZ00027365	3.889	down	putative ethylene-forming enzyme {Oryza sativa (japonica cultivar-group);} ^|^GB|AAL79801.1|18873855|AC079874 putative ethylene-forming enzyme {Oryza sativa (japonica cultivar-group);} ^|^GB|AAK55454.1|14165-TRUNCATED-
MZ00014879	2.02668	down	auxin response factor 2 {Oryza sativa (japonica cultivar-group);}
MZ00030445	2.41894	down	ethylene-responsive factor-like protein 1 {Zea mays;}
MZ00030984	3.3043	down	putative chitin-inducible gibberellin-responsive protein {Oryza sativa (japonica cultivar-group);}
Pathogenesis-related genes
MZ00000977	5.45491	down	putative antifungal thaumatin-like protein {Oryza sativa (japonica cultivar-group);}
MZ00004170	3.89196	down	chitinase (EC 3.2.1.14) III C10501 - rice {Oryza sativa;} ^|^GB|BAA23809.1|2696227|D55711 chitinase {Oryza sativa (japonica cultivar-group);}
MZ00013547	2.65328	down	thaumatin-like protein. {Zea mays;}
MZ00014433	6.12899	down	putative xylanase inhibitor protein {Triticum turgidum subsp. durum;}
MZ00015469	11.3751	down	putative peroxidase {Oryza sativa (japonica cultivar-group);} ^|^GB|AAM08517.1|19920085|AC068654 Putative peroxidase {Oryza sativa (japonica cultivar-group);}
MZ00015553	3.8225	down	Glucan endo-1,3-beta-glucosidase precursor (EC 3.2.1.39) ((1->3)-beta-glucan endohydrolase) ((1->3)-beta-glucanase) (Beta-1,3-endoglucanase). {Triticum aestivum;} ^|^PIR|T06268|T06268 probable beta-1,3-gluca-TRUNCATED-
MZ00019543	3.3012	down	peroxidase {Zea mays;}
MZ00020250	2.30217	down	peroxidase {Cenchrus ciliaris;}
MZ00026196	8.91928	down	putative peroxidase {Oryza sativa (japonica cultivar-group);}
MZ00026392	7.11511	down	Bax inhibitor-1 (BI-1) (OsBI-1). {Oryza sativa;} ^|^GB|BAD08006.1|41053062|AP005311 Bax inhibitor-1 (BI-1) (OsBI-1) {Oryza sativa (japonica cultivar-group);} ^|^GB|BAA89540.3|7209772|AB025926 Bax inhibitor-1-TRUNCATED-
MZ00026815	2.92945	down	putative oxalate oxidase {Oryza sativa (japonica cultivar-group);}
MZ00027418	4.75625	down	putative beta-1,3-glucanase {Oryza sativa (japonica cultivar-group);} ^|^GB|BAB91764.1|20521248|AP003287 putative beta-1,3-glucanase {Oryza sativa (japonica cultivar-group);}
MZ00031167	2.66446	down	putative antifungal zeamatin-like protein {Oryza sativa (japonica cultivar-group);}
MZ00035052	2.26181	down	pathogenesis related protein-5 - maize {Zea mays;} ^|^GB|AAC25630.1|3290006|ZMU82201 pathogenesis related protein-5 {Zea mays;}
MZ00036117	2.37603	down	thaumatin-like protein. {Zea mays;}
MZ00037253	5.3941	down	subtilisin/chymotrypsin inhibitor - maize {Zea mays;} ^|^GB|CAA57677.1|559538|ZMPIS7 substilin {Zea mays;} ^|^GB|CAA55588.1|475253|ZMMPI proteinase inhibitor {Zea mays;} ^|^GB|CAA49593.1|475922|ZMCIMS protei-TRUNCATED-
MZ00041005	7.89094	down	subtilisin/chymotrypsin inhibitor - maize {Zea mays;} ^|^GB|CAA57677.1|559538|ZMPIS7 substilin {Zea mays;} ^|^GB|CAA55588.1|475253|ZMMPI proteinase inhibitor {Zea mays;} ^|^GB|CAA49593.1|475922|ZMCIMS proteinase inhibitor {Zea mays;}
MZ00041326	3.01439	down	putative Bowman-Birk serine protease inhibitor {Oryza sativa (japonica cultivar-group);}
MZ00041327	6.1027	down	Bowman-Birk type trypsin inhibitor (WTI). {Triticum aestivum;}
MZ00041768	2.24809	down	polyphenol oxidase {Saccharum hybrid cultivar;}
MZ00043035	5.65873	down	chitinase (EC 3.2.1.14) PRm 3 - maize {Zea mays;} ^|^GB|AAB47176.2|7687414|S82314 PRm 3 {Zea mays;}
MZ00043996	14.2687	down	Bax inhibitor-1 (BI-1) (OsBI-1). {Oryza sativa;} ^|^GB|BAD08006.1|41053062|AP005311 Bax inhibitor-1 (BI-1) (OsBI-1) {Oryza sativa (japonica cultivar-group);} ^|^GB|BAA89540.3|7209772|AB025926 Bax inhibitor-1-TRUNCATED-
MZ00044103	2.53217	down	putative oxalate oxidase {Oryza sativa (japonica cultivar-group);}
MZ00044200	2.82356	down	putative beta-1,3-glucanase {Oryza sativa (japonica cultivar-group);} ^|^GB|BAB91764.1|20521248|AP003287 putative beta-1,3-glucanase {Oryza sativa (japonica cultivar-group);}
MZ00057323	2.33663	down	2-oxoglutarate-dependent oxygenase
Secondary metabolism-related genes
MZ00006045	2.64231	down	putative flavonol glucosyltransferase {Oryza sativa (japonica cultivar-group);}
MZ00014291	4.516	down	phenylalanine ammonia-lyase {Zea mays;}
MZ00014292	13.0145	down	phenylalanine ammonia-lyase {Zea mays;}
MZ00014455	3.91626	down	caffeoyl-CoA 3-O-methyltransferase 1 {Zea mays;} ^|^GB|AAQ89927.1|37221599|AY323266 caffeoyl-CoA 3-O-methyltransferase 1 {Zea mays;} ^|^GB|AAQ89926.1|37221597|AY323265 caffeoyl-CoA 3-O-methyltran-TRUNCATED-
MZ00025088	2.88223	down	putative phenylalanine ammonia-lyase {Oryza sativa (japonica cultivar-group);}
MZ00025089	3.47968	down	putative phenylalanine ammonia-lyase {Oryza sativa (japonica cultivar-group);}
MZ00025513	3.52019	down	cinnamic acid 4-hydroxylase {Sorghum bicolor;}
MZ00043784	5.57935	down	cinnamic acid 4-hydroxylase {Sorghum bicolor;}
MZ00044081	8.21328	down	Chalcone synthase C2 (EC 2.3.1.74) (Naringenin-chalcone synthase C2). {Zea mays;} ^|^PIR|S16598|SYZMCC naringenin-chalcone synthase (EC 2.3.1.74) c2 - maize {Zea mays;} ^|^GB|CAA42764.1|22218|ZMC2CS chalcone-TRUNCATED-
MZ00044082	13.9861	down	Chalcone synthase C2 (EC 2.3.1.74) (Naringenin-chalcone synthase C2). {Zea mays;} ^|^PIR|S16598|SYZMCC naringenin-chalcone synthase (EC 2.3.1.74) c2 - maize {Zea mays;} ^|^GB|CAA42764.1|22218|ZMC2CS chalcone-TRUNCATED-
