# Supplementary material for: Transcriptional Profiles Uncover Aspergillus flavus-Induced Resistance in Maize Kernels
Source: Toxins (Basel). 2011 Jun 29;3(7):766–86. doi: 10.3390/toxins3070766 (PMC3202853; doi:10.3390/toxins3070766)
Supplement: Table S5 — Transcription factors expressed in comparisons of all treatments [file toxins-03-00766-s005.xls]

## Sheet: Transcription factors
Eyl25 Inoculated vs control
ID	Fold change([InducevsControl] vs Zero)	Regulation([InducevsControl] vs Zero)	Putative_Annotation
MZ00034357	3.63965	up	AP2 domain-containing protein AP210
MZ00013205	2.07079	up	dehydration-responsive element binding protein 3
MZ00026127	2.33564	up	development regulation gene OsNAC4
MZ00017226	4.25689	up	DNA-binding protein RAV2-like
MZ00015673	2.15519	up	DRE binding factor 1
MZ00018541	2.34713	up	EREBP-like protein
MZ00018574	3.09543	up	ethylene responsive element binding factor3
MZ00026596	2.0465	up	ethylene responsive element binding factor3
MZ00044553	2.11699	up	finger transcription factor
MZ00017506	3.69469	up	heat shock factor RHSF13-like
MZ00043114	2.3785	up	HMG-like nucleosome/chromatin assembly factor D
MZ00018291	3.34606	up	NA
MZ00023972	2.96484	up	OsNAC3 protein
MZ00056566	3.07142	up	zinc finger transcription factor ZF1
Eyl31 Inoculated vs control
ID	Fold change([InducedVSControl] vs Zero)	Regulation([InducedVSControl] vs Zero)	Putative_Annotation
MZ00016434	2.43238	up	auxin response factor
MZ00018321	5.10916	up	AP2 domain transcription factor EREBP
MZ00028915	3.14895	up	APETALA2 protein homolog HAP2
MZ00028973	4.54625	up	AT-hook DNA-binding protein
MZ00024113	2.52402	up	auxin response factor 1
MZ00024115	2.76957	up	auxin response factor 1
MZ00014879	3.30597	up	auxin response factor 2
MZ00018657	2.15139	up	auxin response transcription factor(ARF6)
MZ00015272	2.07563	up	BRI1-KD interacting protein 135
MZ00019240	10.4617	up	C2H2 type zinc finger containing protein
MZ00042451	4.18252	up	C2H2 type zinc finger containing protein
MZ00020499	3.47735	up	development regulation gene OsNAC4
MZ00026127	4.19091	up	development regulation gene OsNAC4
MZ00029296	2.83675	up	DHHC-type zinc finger domain-containing protein
MZ00017887	2.23031	up	DHHC-type zinc finger protein
MZ00015887	3.21032	up	DNA-binding protein
MZ00021914	2.09282	up	DNA-binding protein family-like
MZ00017226	4.74772	up	DNA-binding protein RAV2-like
MZ00024362	2.75926	up	DRE binding factor 2
MZ00018574	2.08366	up	ethylene responsive element binding factor3
MZ00016032	3.0071	up	ethylene-responsive element binding factor
MZ00030445	2.01449	up	ethylene-responsive factor-like protein 1
MZ00019568	2.64532	up	ethylene-responsive factor-like protein 1
MZ00033640	3.33539	up	finger transcription factor
MZ00024498	2.54668	up	GAMYB-binding protein
MZ00020095	5.72496	up	GATA-1 zinc finger protein
MZ00019797	13.7815	up	hypothetical protein
MZ00042694	8.43417	up	hypothetical protein
MZ00039950	2.6192	up	hypothetical protein At2g27230
MZ00057032	2.79846	up	hypothetical protein At2g27230
MZ00027525	3.00788	up	hypothetical protein F2A19.210
MZ00004107	5.33978	up	hypothetical protein similar to Arabidopsis thaliana chromosome 1, T5E21.9
MZ00043506	2.04158	up	Hyp-rich glycoprotein
MZ00016175	2.86025	up	KH domain protein
MZ00016778	4.60266	up	Mei2-like protein
MZ00004118	2.64271	up	multiple stress-responsive zinc-finger protein
MZ00018761	3.20861	up	Myb-like DNA-binding protein
MZ00044429	2.99776	up	Myb-like DNA-binding protein
MZ00005182	3.77212	up	NA
MZ00017169	2.70544	up	NA
MZ00032910	2.53502	up	NA
MZ00034335	2.31772	up	NA
MZ00041256	4.01495	up	NA
MZ00041257	2.88585	up	NA
MZ00042035	2.01014	up	NA
MZ00042286	2.52646	up	NA
MZ00055971	2.21014	up	NA
MZ00026661	3.86587	up	NAC-domain protein
MZ00019550	2.36433	up	Ocs-element binding factor 1 (OCSBF-1)
MZ00027134	2.20988	up	OHP2 protein
MZ00032449	2.06144	up	OSJNBa0085I10.10
MZ00042391	3.09547	up	OSJNBb0015N08.8
MZ00016525	3.0421	up	poly(A) polymerase
MZ00020357	2.80062	up	proliferating cell nuclear antigen
MZ00015793	3.31409	up	putative DNA-binding protein PD3
MZ00019305	3.29058	up	putative homeodomain protein
MZ00041258	3.44549	up	Putative RNA-binding protein
MZ00041259	4.38788	up	Putative RNA-binding protein
MZ00041876	2.30261	up	putative RNA-binding protein 10
MZ00027914	2.17846	up	RISBZ4
MZ00025521	2.90711	up	RNA polymerase II
MZ00040600	2.1786	up	SBP-domain protein 7
MZ00042585	2.55522	up	Scl1 protein
MZ00030825	3.3964	up	seed specific protein
MZ00016395	2.42053	up	THY5 protein
MZ00026555	3.66122	up	transcription activator
MZ00016166	2.14833	up	transcription factor EREBP1
MZ00044532	2.61852	up	transcription factor MYC7E
MZ00019886	2.25757	up	transcription factor MYC7E
MZ00042508	3.69199	up	transcription factor WRKY12
MZ00019789	2.38495	up	unknown protein
MZ00024726	2.92315	up	unknown protein
MZ00031856	2.2746	up	unknown protein
MZ00015759	2.25767	up	VP1/ABI3 family regulatory protein-like protein
MZ00018188	2.4465	up	vsf-1 protein
MZ00001709	3.9333	up	WRKY transcription factor
MZ00014462	2.78349	up	zinc finger and C2 domain protein
MZ00017193	2.07937	up	zinc finger protein
MZ00015196	2.2085	up	zinc finger protein
MZ00056566	6.81357	up	zinc finger transcription factor ZF1
Eyl25 Control vs Eyl31 Control
ID	Fold change([ResistantControlVSSuceptibleControl] vs Zero)	Regulation([ResistantControlVSSuceptibleControl] vs Zero)	Putative_Annotation
MZ00028251	3.34232	up	aux/IAA protein
MZ00015492	2.27863	up	bHLH transcription factor(GBOF-1)-like
MZ00032028	2.02956	up	bZIP transcription factor
MZ00026627	3.02437	up	ESTs AU033170(S4339)
MZ00000915	2.26308	up	FYVE zinc finger containing protein
MZ00014890	4.60744	up	gibberellin-stimulated transcript 1 like protein
MZ00013377	3.45673	up	high mobility group protein MNB1b
MZ00030011	2.17363	up	knotted1-like homeodomain protein liguleless4b
MZ00035095	4.21467	up	nucleoid DNA-binding protein cnd41
MZ00027110	2.21863	up	OSJNBb0020J19.6
MZ00016077	2.65727	up	TA11 protein
MZ00028181	3.07311	up	transcriptional activator
MZ00016530	2.8704	up	yabby15 protein
MZ00015224	2.65968	up	zinc finger transcription factor
MZ00015065	3.89179	down	M14
MZ00015861	2.6313	down	AP2 transcriptional activator DRF1.3
MZ00016317	2.57265	down	arabinogalactan protein
MZ00028973	2.72999	down	AT-hook DNA-binding protein
MZ00030445	2.03775	down	ethylene-responsive factor-like protein 1
MZ00017448	2.53873	down	heat shock protein 17.2
MZ00017484	4.83493	down	heat shock protein 17.2
MZ00035412	2.96532	down	M14
MZ00020021	2.71908	down	myb-related transcription activator
MZ00028258	2.73068	down	osmotin-like protein
MZ00036503	2.76298	down	OsNAC6 protein
MZ00041367	5.25638	down	Sip1 protein
MZ00026843	2.27335	down	Transcription initiation factor IIE
MZ00024145	2.45794	down	unnamed protein product
Eyl25 Inoculated vs Eyl31 inoculated
ID	Fold change([ResistantTvsSuceptibleT] vs Zero)	Regulation([ResistantTvsSuceptibleT] vs Zero)	Putative_Annotation
MZ00026803	3.10022	up	DNA-binding protein PD3
MZ00014432	2.48418	up	transcription factor
MZ00041350	2.94848	up	DNA binding protein S1FA
MZ00056738	2.20507	up	finger protein pcp1-like
MZ00017506	2.06262	up	heat shock factor RHSF13-like
MZ00014615	3.62409	up	high-glucose-regulated protein 8-like
MZ00029588	3.07398	up	hypothetical protein
MZ00028780	7.36891	up	NA
MZ00028627	3.97077	up	OSJNBa0013K16.9
MZ00014705	2.7781	up	OSJNBa0072K14.7
MZ00028619	3.34168	up	OSJNBa0080E14.9
MZ00027110	10.9469	up	OSJNBb0020J19.6
MZ00025890	3.02095	up	OSJNBb0034I13.6
MZ00029803	2.51182	up	ovule development protein aintegumenta (ANT)-like
MZ00042393	3.83575	up	oxidase
MZ00025836	3.51056	up	putative DNA-binding protein
MZ00014849	2.2986	up	RNA polymerase II transcriptional coactivator KIWI
MZ00028919	10.3327	up	RNA-binding protein
MZ00019152	15.2668	up	RNA-binding protein-like
MZ00013679	2.81826	up	transcription initiation factor
MZ00026843	3.27786	up	transcription initiation factor IIE
MZ00029305	2.56018	up	unknown protein
MZ00041942	2.46192	up	unknown protein
MZ00024145	3.07004	up	unnamed protein product
MZ00018245	16.1155	up	zinc finger protein homolog T10M13.22
MZ00001696	9.54183	up	zinc finger protein-like
MZ00026123	4.77602	up	zinc-finger protein
MZ00016716	2.05635	up	zinc-finger protein R2931
MZ00000977	5.45491	down	antifungal thaumatin-like protein
MZ00018321	5.38966	down	AP2 domain transcription factor EREBP
MZ00028915	2.6783	down	APETALA2 protein homolog HAP2
MZ00016317	2.46933	down	arabinogalactan protein
MZ00028973	6.88693	down	AT-hook DNA-binding protein
MZ00014879	2.02668	down	auxin response factor 2
MZ00019240	20.4569	down	C2H2 type zinc finger containing protein
MZ00042451	4.93121	down	C2H2 type zinc finger containing protein
MZ00020499	12.9562	down	development regulation gene OsNAC4
MZ00026127	10.4325	down	development regulation gene OsNAC4
MZ00018482	2.47168	down	DNA-binding protein family-like
MZ00015793	2.8466	down	DNA-binding protein PD3
MZ00030445	2.41894	down	ethylene-responsive factor-like protein 1
MZ00024419	2.11262	down	Glycine-rich protein 2
MZ00057368	3.29557	down	heat shock protein 17.2
MZ00019797	13.7687	down	hypothetical protein
MZ00027916	2.92917	down	hypothetical protein
MZ00036268	4.41049	down	hypothetical protein
MZ00042694	24.9603	down	hypothetical protein
MZ00021528	3.2142	down	leucine zipper-containing protein
MZ00040411	2.51496	down	multiple stress-associated zinc-finger protein
MZ00044463	2.47725	down	multiple stress-associated zinc-finger protein
MZ00004118	2.42017	down	multiple stress-responsive zinc-finger protein
MZ00044429	2.46239	down	Myb-like DNA-binding protein
MZ00005182	3.68895	down	NA
MZ00017169	2.19009	down	NA
MZ00021845	6.52965	down	NA
MZ00037052	2.19981	down	NA
MZ00042286	3.80834	down	NA
MZ00026661	3.21113	down	NAC-domain protein
MZ00019550	3.22002	down	Ocs-element binding factor 1 (OCSBF-1)
MZ00025607	2.8053	down	OSJNBa0084K01.12
MZ00042391	2.50051	down	OSJNBb0015N08.8
MZ00028258	5.97409	down	osmotin-like protein
MZ00036503	2.04265	down	OsNAC6 protein
MZ00043228	2.40409	down	OsNAC6 protein
MZ00020357	4.83053	down	proliferating cell nuclear antigen
MZ00015612	2.46504	down	protein kinase AKINbetagamma-2
MZ00057160	2.91256	down	NAM (no apical meristem) protein
MZ00026555	2.15259	down	putative transcription activator
MZ00041259	2.24168	down	RNA-binding protein
MZ00041367	24.4345	down	Sip1 protein
MZ00019886	2.98274	down	transcription factor MYC7E
MZ00044532	2.69673	down	transcription factor MYC7E
MZ00042508	6.08187	down	transcription factor WRKY12
MZ00057314	2.06972	down	transcription initiation factor IIA gamma chain (TFIIA-gamma)
MZ00019789	4.21683	down	unknown protein
MZ00040320	2.05848	down	zinc finger protein
