# Supplementary material for: Transcriptional Profiles Uncover Aspergillus flavus-Induced Resistance in Maize Kernels
Source: Toxins (Basel). 2011 Jun 29;3(7):766–86. doi: 10.3390/toxins3070766 (PMC3202853; doi:10.3390/toxins3070766)
Supplement: Table S6 — Validation of results by RT-PCR [file toxins-03-00766-s006.xls]

## Sheet: Sheet1
		Eyl25T/Eyl31T RT-PCR result								Relative quantitation		Eyl25T/Eyl31T microarray Reault
Gene	ID	Eyl25T Cт (1)	Eyl25T Cт (2)	Eyl25T Cт (3)	Eyl25T ΔCт Mean	Eyl31T Cт (1)	Eyl31T Cт (2)	Eyl31T Cт (3)	Eyl31 ΔCт Mean	2-ΔΔCт Mean		Fold change	Regulation
pathogenesis-related protein 4	MZ00043659	20.9074	20.9079	20.9132	-0.0155983	28.9053	27.9013	31.9085	5.32	40.3808	++	2.31	Up
glutathione S-transferase GST 37	MZ00056736	22.9269	22.9265	22.9285	1.9997	27.9265	26.9273	27.9264	3.01602	2.02275	++	6.29	Up
1,3-beta-glucanase (EC 3.2.1.-) glu1	MZ00030174	19.9225	19.9144	19.9098	-1.01899	28.9128	27.8994	30.9182	5	64.8479	++	7.98	Up
Nonspecific lipid-transfer protein precursor (LTP)	MZ00041611	16.9181	16.9099	16.9148	-4.01391	22.901	22.9029	23.9137	-1.00831	8.0311	++	4.71	Up
glycine-rich protein	MZ00016231	19.8978	19.8998	19.8939	-1.03481	25.9119	24.8959	25.9029	0.985449	4.05656	++	4.36	Up
class III chitinase	MZ00027348	20.9158	20.9217	20.9292	-0.0118484	25.9226	25.919	25.9305	2.00776	4.05472	++	12.55	Up
endochitinase	MZ00043887	19.9235	19.9236	19.9262	-1.00256	21.9053	21.9114	21.9058	-2.00594	0.49883	+-	1.94	No change
thionin like protein	MZ00041220	21.9285	21.9268	21.9279	0.999136	24.9135	24.9156	24.9172	1.00433	1.00361	+-	1.74	No change
ethylene responsive element binding factor3	MZ00018574	25.9278	25.9167	25.9292	5.00041	28.9404	27.9246	28.9329	4.01541	0.505224	+-	1.07	No change
pathogen-related protein	MZ00014229	16.9284	16.9364	16.9284	-4.00036	18.9209	18.923	18.9229	-4.98826	0.504212	+-	1.22	No change
Sip1 protein	MZ00041367	26.9203	26.9218	24.9251	5.98389	18.9296	18.9236	19.9259	-4.99162	0.000496639	--	24.43	Down
small heat-shock protein class I, 18.6K	MZ00017449	23.9106	23.9001	23.9048	2.97605	23.9002	23.9101	23.9131	-0.0110111	0.126126	--	20.41	Down
chitinase (EC 3.2.1.14) PRm 3	MZ00043035	26.9401	26.9544	26.9378	6.00908	26.9332	27.9461	26.934	3.02195	0.126121	--	5.66	Down
putative receptor-like kinase	MZ00029329	24.8898	24.8858	24.8871	3.95836	24.8806	24.8884	24.8913	0.969372	0.125958	--	13.99	Down
phenylalanine ammonia-lyase	MZ00014292	25.9169	25.917	25.924	4.98927	24.9178	24.9196	24.9226	1.00834	0.0633312	--	13.01	Down
Chalcone synthase C2	MZ00044082	24.9197	24.9227	24.9226	3.99389	20.9271	20.9268	20.9207	-2.98449	0.0079305	--	13.99	Down
transcription factor WRKY12	MZ00042508	23.9174	23.9129	23.9157	2.98699	22.9222	22.9093	22.9094	-1.00199	0.0629791	--	6.08	Down
putative receptor-like kinase Xa21-binding protein 3	MZ00028198	21.907	21.9035	21.9067	0.977942	22.9174	21.8922	23.9053	-1.01216	0.251722	--	2.82	Down
Bowman-Birk type trypsin inhibitor (WTI)	MZ00041327	23.9275	23.9208	23.9228	2.99403	21.9155	21.9183	21.9202	-1.99569	0.0314735	--	6.1	Down
thaumatin-like protein	MZ00013547	23.92	23.9193	23.9193	2.99059	22.9078	22.9087	23.9211	-1.00253	0.0627986	--	2.65	Down
ethylene-responsive factor-like protein 1	MZ00030445	19.9238	19.9202	19.9216	-1.00714	20.907	19.9084	20.9135	-4.00398	0.125274	--	2.42	Down
putative Avr9/Cf-9 rapidly elicited protein	MZ00041362	25.9268	25.9185	24.9261	4.99	25.9099	24.9195	26.9146	1.99716	0.125622	--	2.48	Down
plant viral-response family protein	MZ00029074	26.9083	26.9138	26.9103	5.98152	24.9253	24.9154	24.9228	1.00413	0.0317436	--	13.55	Down
subtilisin/chymotrypsin inhibitor	MZ00041005	32.8995	30.9012	30.9054	9.97661	28.9016	27.9035	32.9067	5.66	0.0501846	--	7.89	Down
Tubulin alpha-5 chain (Alpha-5 tubulin)	MZ00041678	20.9276	20.9379	20.9288		23.9112	23.9113	24.9175				1.01	No change
